# Supplementary material for: A high-resolution view of the immune and stromal cell response to Haemophilus ducreyi infection in human volunteers
Source: mBio. 2025 Jan 30;16(3):e03885-24. doi: 10.1128/mbio.03885-24 (PMC11898715; doi:10.1128/mbio.03885-24)
Supplement: Data Set S1 — Top 30 DEGs for select cell subsets. [file mbio.03885-24-s0001.xlsx]

## Sheet: Key
Dataset S1: Top 30 DEGs for select cell subsets
For each dataset, the top 30 genes by log2 fold-change for each cluster were determined in Seurat. The p- and adjusted p-values are listed for each gene. If an annotation was available in the HGNC database, it is included.
Included:
Sheet	Tab Title	Corresponding Figure
1	Overall_annotated_DEGs	1D
2	Tcell_annotated_DEGs	3E
3	Mac_annotated_DEGs	4E
4	ISG_annotated_DEGs	5E
5	Keratinocyte_annotated_DEGs	6B
6	Fibroblasts_annotated_DEGs	6D
7	Endothelial_annotated_DEGs	6F

## Sheet: Overall_annotated_DEGs
cluster	gene	pct.1	pct.2	avg_log2FC	p_val	p_val_adj	description
T- and NK-like cells	TRAT1	0.326	0.003	7.09	0	0	T cell receptor associated transmembrane adaptor 1
T- and NK-like cells	KLRB1	0.288	0.006	6.81	0	0	killer cell lectin like receptor B1
T- and NK-like cells	GZMK	0.267	0.005	6.77	0	0	granzyme K
T- and NK-like cells	CD3G	0.449	0.006	6.66	0	0	CD3 gamma subunit of T-cell receptor complex
T- and NK-like cells	GZMM	0.355	0.006	6.66	0	0	granzyme M
T- and NK-like cells	CD3D	0.583	0.009	6.52	0	0	CD3 delta subunit of T-cell receptor complex
T- and NK-like cells	CD28	0.266	0.005	6.5	0	0	CD28 molecule
T- and NK-like cells	CD3E	0.508	0.008	6.45	0	0	CD3 epsilon subunit of T-cell receptor complex
T- and NK-like cells	CD2	0.612	0.014	6.34	0	0	CD2 molecule
T- and NK-like cells	CD247	0.344	0.006	6.34	0	0	CD247 molecule
T- and NK-like cells	LCK	0.278	0.006	6.3	0	0	LCK proto-oncogene, Src family tyrosine kinase
T- and NK-like cells	CD96	0.358	0.007	6.28	0	0	CD96 molecule
T- and NK-like cells	SPOCK2	0.567	0.014	6.06	0	0	SPARC (osteonectin), cwcv and kazal like domains proteoglycan 2
T- and NK-like cells	SH2D2A	0.285	0.008	5.92	0	0	SH2 domain containing 2A
T- and NK-like cells	IL2RB	0.3	0.009	5.88	0	0	interleukin 2 receptor subunit beta
T- and NK-like cells	CTSW	0.299	0.01	5.79	0	0	cathepsin W
T- and NK-like cells	ITK	0.292	0.006	5.74	0	0	IL2 inducible T cell kinase
T- and NK-like cells	NKG7	0.338	0.021	5.63	0	0	natural killer cell granule protein 7
T- and NK-like cells	GZMA	0.271	0.006	5.49	0	0	granzyme A
T- and NK-like cells	CD7	0.432	0.029	5.45	0	0	CD7 molecule
T- and NK-like cells	S1PR4	0.334	0.017	5.31	0	0	sphingosine-1-phosphate receptor 4
T- and NK-like cells	CLEC2D	0.345	0.018	5.04	0	0	C-type lectin domain family 2 member D
T- and NK-like cells	SKAP1	0.269	0.008	4.99	0	0	src kinase associated phosphoprotein 1
T- and NK-like cells	PDE3B	0.259	0.015	4.9	0	0	phosphodiesterase 3B
T- and NK-like cells	RASGRP1	0.335	0.024	4.88	0	0	RAS guanyl releasing protein 1
T- and NK-like cells	PTPRCAP	0.544	0.028	4.87	0	0	protein tyrosine phosphatase receptor type C associated protein
T- and NK-like cells	CCL5	0.388	0.031	4.85	0	0	C-C motif chemokine ligand 5
T- and NK-like cells	P2RY10	0.297	0.019	4.79	0	0	P2Y receptor family member 10
T- and NK-like cells	SYTL3	0.513	0.041	4.76	0	0	synaptotagmin like 3
T- and NK-like cells	IL7R	0.754	0.068	4.76	0	0	interleukin 7 receptor
ISG-expressing cells	PI3	0.423	0.018	7.99	0	0	peptidase inhibitor 3
ISG-expressing cells	FFAR2	0.647	0.017	7.86	0	0	free fatty acid receptor 2
ISG-expressing cells	HCAR3	0.607	0.055	7.34	0	0	hydroxycarboxylic acid receptor 3
ISG-expressing cells	KB-1507C5.4	0.375	0.015	7.23	0	0
ISG-expressing cells	CSF3R	0.715	0.041	6.93	0	0	colony stimulating factor 3 receptor
ISG-expressing cells	RP11-701P16.5	0.655	0.035	6.92	0	0
ISG-expressing cells	AQP9	0.787	0.043	6.82	0	0	aquaporin 9
ISG-expressing cells	PLEK	0.907	0.142	6.64	0	0	pleckstrin
ISG-expressing cells	FPR2	0.316	0.018	6.58	0	0	formyl peptide receptor 2
ISG-expressing cells	KCNJ2	0.471	0.032	6.48	0	0	potassium inwardly rectifying channel subfamily J member 2
ISG-expressing cells	RP11-22N19.2	0.303	0.025	6.34	0	0
ISG-expressing cells	TREM1	0.506	0.037	6.33	0	0	triggering receptor expressed on myeloid cells 1
ISG-expressing cells	IL1RN	0.863	0.117	6.24	0	0	interleukin 1 receptor antagonist
ISG-expressing cells	CLEC4E	0.531	0.036	6.13	0	0	C-type lectin domain family 4 member E
ISG-expressing cells	IGSF6	0.726	0.078	6.04	0	0	immunoglobulin superfamily member 6
ISG-expressing cells	OSM	0.271	0.025	5.99	0	0	oncostatin M
ISG-expressing cells	LIMK2	0.545	0.076	5.98	0	0	LIM domain kinase 2
ISG-expressing cells	LCP2	0.742	0.1	5.95	0	0	lymphocyte cytosolic protein 2
ISG-expressing cells	TAGAP	0.723	0.103	5.95	0	0	T cell activation RhoGTPase activating protein
ISG-expressing cells	PTAFR	0.325	0.035	5.94	0	0	platelet activating factor receptor
ISG-expressing cells	DDX60L	0.641	0.093	5.91	0	0	DExD/H-box 60 like
ISG-expressing cells	CCR1	0.307	0.029	5.87	0	0	C-C motif chemokine receptor 1
ISG-expressing cells	CCL3L3	0.276	0.016	5.86	0	0	C-C motif chemokine ligand 3 like 3
ISG-expressing cells	HCAR2	0.402	0.065	5.83	0	0	hydroxycarboxylic acid receptor 2
ISG-expressing cells	IFIT2	0.486	0.08	5.83	0	0	interferon induced protein with tetratricopeptide repeats 2
ISG-expressing cells	FPR1	0.385	0.043	5.72	0	0	formyl peptide receptor 1
ISG-expressing cells	CCRL2	0.413	0.053	5.69	0	0	C-C motif chemokine receptor like 2
ISG-expressing cells	PHACTR1	0.578	0.09	5.64	0	0	phosphatase and actin regulator 1
ISG-expressing cells	IL1A	0.528	0.042	5.56	0	0	interleukin 1 alpha
ISG-expressing cells	PLAU	0.406	0.089	5.43	0	0	plasminogen activator, urokinase
Fibroblasts	DKK2	0.324	0.002	7.73	0	0	dickkopf WNT signaling pathway inhibitor 2
Fibroblasts	SCARA5	0.439	0.003	7.38	0	0	scavenger receptor class A member 5
Fibroblasts	OGN	0.439	0.005	7.2	0	0	osteoglycin
Fibroblasts	MFAP5	0.56	0.017	6.96	0	0	microfibril associated protein 5
Fibroblasts	DCN	0.989	0.167	6.94	0	0	decorin
Fibroblasts	SFRP2	0.52	0.01	6.89	0	0	secreted frizzled related protein 2
Fibroblasts	WISP2	0.453	0.02	6.87	0	0
Fibroblasts	PI16	0.531	0.013	6.85	0	0	peptidase inhibitor 16
Fibroblasts	SVEP1	0.35	0.002	6.76	0	0	sushi, von Willebrand factor type A, EGF and pentraxin domain containing 1
Fibroblasts	OMD	0.428	0.003	6.69	0	0	osteomodulin
Fibroblasts	DPT	0.67	0.012	6.6	0	0	dermatopontin
Fibroblasts	PDGFRL	0.57	0.01	6.59	0	0	platelet derived growth factor receptor like
Fibroblasts	PDGFRA	0.716	0.011	6.54	0	0	platelet derived growth factor receptor alpha
Fibroblasts	MMP2	0.827	0.034	6.52	0	0	matrix metallopeptidase 2
Fibroblasts	FBLN1	0.849	0.072	6.48	0	0	fibulin 1
Fibroblasts	CFD	0.954	0.211	6.47	0	0	complement factor D
Fibroblasts	APOD	0.842	0.069	6.42	0	0	apolipoprotein D
Fibroblasts	HTRA3	0.376	0.004	6.32	0	0	HtrA serine peptidase 3
Fibroblasts	LUM	0.775	0.023	6.32	0	0	lumican
Fibroblasts	GPC3	0.354	0.008	6.31	0	0	glypican 3
Fibroblasts	GSTM5	0.365	0.005	6.13	0	0	glutathione S-transferase mu 5
Fibroblasts	LOX	0.6	0.014	6.11	0	0	lysyl oxidase
Fibroblasts	CTSK	0.897	0.064	6.07	0	0	cathepsin K
Fibroblasts	RP11-572C15.6	0.61	0.015	6.02	0	0
Fibroblasts	IGFBP6	0.677	0.052	5.96	0	0	insulin like growth factor binding protein 6
Fibroblasts	COL1A2	0.977	0.125	5.87	0	0	collagen type I alpha 2 chain
Fibroblasts	COL1A1	0.935	0.11	5.82	0	0	collagen type I alpha 1 chain
Fibroblasts	FBLN2	0.753	0.027	5.81	0	0	fibulin 2
Fibroblasts	OLFML3	0.672	0.02	5.77	0	0	olfactomedin like 3
Fibroblasts	PTGIS	0.279	0.005	5.74	0	0	prostaglandin I2 synthase
Macrophages	FOLR2	0.334	0.004	7.45	0	0	folate receptor beta
Macrophages	CD163	0.471	0.005	7.34	0	0	CD163 molecule
Macrophages	C1QA	0.502	0.015	7.25	0	0	complement C1q A chain
Macrophages	C1QC	0.46	0.011	6.99	0	0	complement C1q C chain
Macrophages	CD300E	0.372	0.006	6.92	0	0	CD300e molecule
Macrophages	C1QB	0.474	0.018	6.87	0	0	complement C1q B chain
Macrophages	EREG	0.634	0.029	6.3	0	0	epiregulin
Macrophages	MS4A4A	0.396	0.008	6.1	0	0	membrane spanning 4-domains A4A
Macrophages	IL10	0.287	0.005	6.08	0	0	interleukin 10
Macrophages	MS4A7	0.748	0.024	5.97	0	0	membrane spanning 4-domains A7
Macrophages	LILRB1	0.325	0.006	5.96	0	0	leukocyte immunoglobulin like receptor B1
Macrophages	PLA2G7	0.45	0.012	5.86	0	0	phospholipase A2 group VII
Macrophages	SDS	0.287	0.009	5.85	0	0	serine dehydratase
Macrophages	MSR1	0.407	0.012	5.82	0	0	macrophage scavenger receptor 1
Macrophages	TNIP3	0.3	0.015	5.76	0	0	TNFAIP3 interacting protein 3
Macrophages	CSF1R	0.465	0.012	5.73	0	0	colony stimulating factor 1 receptor
Macrophages	VSIG4	0.276	0.007	5.72	0	0	V-set and immunoglobulin domain containing 4
Macrophages	FCN1	0.359	0.008	5.46	0	0	ficolin 1
Macrophages	RNASE1	0.341	0.037	5.32	0	0	ribonuclease A family member 1, pancreatic
Macrophages	KMO	0.421	0.016	5.27	0	0	kynurenine 3-monooxygenase
Macrophages	STAB1	0.313	0.014	5.26	0	0	stabilin 1
Macrophages	MS4A6A	0.592	0.029	5.22	0	0	membrane spanning 4-domains A6A
Macrophages	FPR3	0.409	0.014	5.13	0	0	formyl peptide receptor 3
Macrophages	FAM26F	0.563	0.044	5.02	0	0
Macrophages	MMP9	0.4	0.022	5.02	0	0	matrix metallopeptidase 9
Macrophages	CXCL3	0.677	0.109	4.94	0	0	C-X-C motif chemokine ligand 3
Macrophages	LILRB4	0.468	0.017	4.86	0	0	leukocyte immunoglobulin like receptor B4
Macrophages	FCGR3A	0.463	0.014	4.83	0	0	Fc gamma receptor IIIa
Macrophages	KYNU	0.648	0.035	4.73	0	0	kynureninase
Macrophages	MMP19	0.388	0.042	4.59	0	0	matrix metallopeptidase 19
Keratinocytes	GJB6	0.368	0.01	5.45	0	0	gap junction protein beta 6
Keratinocytes	KRT15	0.517	0.066	5.39	0	0	keratin 15
Keratinocytes	IRX4	0.254	0.005	5.28	0	0	iroquois homeobox 4
Keratinocytes	PIK3C2G	0.277	0.005	5.24	0	0	phosphatidylinositol-4-phosphate 3-kinase catalytic subunit type 2 gamma
Keratinocytes	TENM2	0.282	0.007	5.12	0	0	teneurin transmembrane protein 2
Keratinocytes	FAM83B	0.283	0.005	5.12	0	0	family with sequence similarity 83 member B
Keratinocytes	MIR205HG	0.779	0.044	5.02	0	0	MIR205 host gene
Keratinocytes	KLC3	0.261	0.004	4.98	0	0	kinesin light chain 3
Keratinocytes	TNS4	0.357	0.009	4.97	0	0	tensin 4
Keratinocytes	COL17A1	0.622	0.037	4.93	0	0	collagen type XVII alpha 1 chain
Keratinocytes	DSG3	0.557	0.016	4.91	0	0	desmoglein 3
Keratinocytes	SERPINB5	0.692	0.037	4.82	0	0	serpin family B member 5
Keratinocytes	TACSTD2	0.658	0.069	4.79	0	0	tumor associated calcium signal transducer 2
Keratinocytes	DSP	0.864	0.096	4.79	0	0	desmoplakin
Keratinocytes	VSNL1	0.272	0.006	4.78	0	0	visinin like 1
Keratinocytes	DSC3	0.791	0.047	4.77	0	0	desmocollin 3
Keratinocytes	CLCA2	0.479	0.016	4.76	0	0	chloride channel accessory 2
Keratinocytes	IRF6	0.51	0.014	4.74	0	0	interferon regulatory factor 6
Keratinocytes	S100A14	0.737	0.061	4.73	0	0	S100 calcium binding protein A14
Keratinocytes	CLDN1	0.533	0.035	4.72	0	0	claudin 1
Keratinocytes	KRT14	0.906	0.405	4.71	0	0	keratin 14
Keratinocytes	CAPNS2	0.301	0.007	4.71	0	0	calpain small subunit 2
Keratinocytes	DEFB1	0.349	0.03	4.68	0	0	defensin beta 1
Keratinocytes	RAB25	0.33	0.007	4.67	0	0	RAB25, member RAS oncogene family
Keratinocytes	CXADR	0.592	0.019	4.65	0	0	CXADR Ig-like cell adhesion molecule
Keratinocytes	SFN	0.874	0.163	4.64	0	0	stratifin
Keratinocytes	FERMT1	0.282	0.006	4.62	0	0	FERM domain containing kindlin 1
Keratinocytes	TRIM29	0.626	0.027	4.6	0	0	tripartite motif containing 29
Keratinocytes	DAPL1	0.504	0.032	4.58	0	0	death associated protein like 1
Keratinocytes	KRT6A	0.426	0.062	4.58	0	0	keratin 6A
SMCs	FHL5	0.379	0.001	8.46	0	0	four and a half LIM domains 5
SMCs	RERGL	0.429	0.004	8.11	0	0	RERG like
SMCs	CASQ2	0.314	0.001	8.11	0	0	calsequestrin 2
SMCs	RGS5	0.592	0.012	7.94	0	0	regulator of G protein signaling 5
SMCs	PLN	0.447	0.004	7.24	0	0	phospholamban
SMCs	RP11-332H18.4	0.33	0.004	6.89	0	0
SMCs	MYOCD	0.273	0.002	6.82	0	0	myocardin
SMCs	MYH11	0.654	0.034	6.77	0	0	myosin heavy chain 11
SMCs	ACTA2	0.879	0.08	6.67	0	0	actin alpha 2, smooth muscle
SMCs	ACTG2	0.334	0.012	6.51	0	0	actin gamma 2, smooth muscle
SMCs	TBX2	0.444	0.007	6.51	0	0	T-box transcription factor 2
SMCs	TAGLN	0.961	0.129	6.5	0	0	transgelin
SMCs	CDH6	0.293	0.003	6.38	0	0	cadherin 6
SMCs	LMOD1	0.648	0.018	6.25	0	0	leiomodin 1
SMCs	MRVI1	0.479	0.008	6.18	0	0
SMCs	GJA4	0.498	0.008	6.09	0	0	gap junction protein alpha 4
SMCs	RBPMS2	0.277	0.007	6.08	0	0	RNA binding protein, mRNA processing factor 2
SMCs	CNN1	0.479	0.015	5.94	0	0	calponin 1
SMCs	NDUFA4L2	0.597	0.033	5.89	0	0	NDUFA4 mitochondrial complex associated like 2
SMCs	AVPR1A	0.28	0.009	5.64	0	0	arginine vasopressin receptor 1A
SMCs	GUCY1A2	0.259	0.011	5.6	0	0	guanylate cyclase 1 soluble subunit alpha 2
SMCs	ITGA7	0.541	0.018	5.54	0	0	integrin subunit alpha 7
SMCs	TPM2	0.932	0.186	5.54	0	0	tropomyosin 2
SMCs	MYLK	0.819	0.067	5.48	0	0	myosin light chain kinase
SMCs	AOC3	0.47	0.015	5.46	0	0	amine oxidase copper containing 3
SMCs	ADRA2A	0.537	0.022	5.45	0	0	adrenoceptor alpha 2A
SMCs	SYNPO2	0.693	0.043	5.43	0	0	synaptopodin 2
SMCs	MCAM	0.792	0.049	5.43	0	0	melanoma cell adhesion molecule
SMCs	COX4I2	0.462	0.017	5.4	0	0	cytochrome c oxidase subunit 4I2
SMCs	MYL9	0.943	0.181	5.34	0	0	myosin light chain 9
mDCs	CD1C	0.396	0.004	7.59	0	0	CD1c molecule
mDCs	HLA-DQB2	0.25	0.006	6.53	0	0	major histocompatibility complex, class II, DQ beta 2
mDCs	FLT3	0.252	0.003	6.17	0	0	fms related receptor tyrosine kinase 3
mDCs	LGALS2	0.726	0.024	5.65	0	0	galectin 2
mDCs	PKIB	0.582	0.02	5.46	0	0	cAMP-dependent protein kinase inhibitor beta
mDCs	FCER1A	0.463	0.02	5.35	0	0	Fc epsilon receptor Ia
mDCs	GPR157	0.63	0.031	5.33	0	0	G protein-coupled receptor 157
mDCs	CLEC10A	0.503	0.022	5.12	0	0	C-type lectin domain containing 10A
mDCs	WDFY4	0.337	0.014	5.04	0	0	WDFY family member 4
mDCs	CYP2S1	0.414	0.012	5.04	0	0	cytochrome P450 family 2 subfamily S member 1
mDCs	CPVL	0.776	0.091	5.01	0	0	carboxypeptidase vitellogenic like
mDCs	HLA-DOB	0.288	0.006	4.96	0	0	major histocompatibility complex, class II, DO beta
mDCs	HLA-DQB1	0.967	0.153	4.88	0	0	major histocompatibility complex, class II, DQ beta 1
mDCs	HLA-DPB1	0.992	0.275	4.84	0	0	major histocompatibility complex, class II, DP beta 1
mDCs	VMO1	0.468	0.027	4.83	0	0	vitelline membrane outer layer 1 homolog
mDCs	HLA-DQA1	0.965	0.123	4.69	0	0	major histocompatibility complex, class II, DQ alpha 1
mDCs	CD86	0.726	0.04	4.64	0	0	CD86 molecule
mDCs	HLA-DPA1	0.99	0.245	4.53	0	0	major histocompatibility complex, class II, DP alpha 1
mDCs	HLA-DQA2	0.595	0.048	4.38	0	0	major histocompatibility complex, class II, DQ alpha 2
mDCs	HLA-DRB1	0.99	0.285	4.22	0	0	major histocompatibility complex, class II, DR beta 1
mDCs	HLA-DRA	0.998	0.317	4.17	0	0	major histocompatibility complex, class II, DR alpha
mDCs	IL4I1	0.567	0.043	4.16	0	0	interleukin 4 induced 1
mDCs	TSPAN33	0.51	0.027	4.13	0	0	tetraspanin 33
mDCs	HLA-DRB5	0.71	0.126	4.12	0	0	major histocompatibility complex, class II, DR beta 5
mDCs	CD80	0.293	0.015	3.99	0	0	CD80 molecule
mDCs	CFP	0.513	0.026	3.93	0	0	complement factor properdin
mDCs	CSF2RA	0.705	0.037	3.81	0	0	colony stimulating factor 2 receptor subunit alpha
mDCs	S100B	0.265	0.019	3.81	0	0	S100 calcium binding protein B
mDCs	GPR35	0.275	0.014	3.79	0	0	G protein-coupled receptor 35
mDCs	FGD2	0.295	0.017	3.78	0	0	FYVE, RhoGEF and PH domain containing 2
Endothelial cells	SELE	0.477	0.009	8.49	0	0	selectin E
Endothelial cells	DARC	0.599	0.011	8.46	0	0
Endothelial cells	MYCT1	0.479	0.001	8.38	0	0	MYC target 1
Endothelial cells	FAM110D	0.259	0.001	8.34	0	0	family with sequence similarity 110 member D
Endothelial cells	VWF	0.725	0.006	8.29	0	0	von Willebrand factor
Endothelial cells	CXorf36	0.498	0.001	8.21	0	0
Endothelial cells	ELTD1	0.739	0.004	8.13	0	0
Endothelial cells	PLVAP	0.691	0.007	8.06	0	0	plasmalemma vesicle associated protein
Endothelial cells	ECSCR	0.718	0.004	7.89	0	0	endothelial cell surface expressed chemotaxis and apoptosis regulator
Endothelial cells	CLDN5	0.674	0.006	7.84	0	0	claudin 5
Endothelial cells	KDR	0.55	0.004	7.81	0	0	kinase insert domain receptor
Endothelial cells	MECOM	0.272	0.001	7.73	0	0	MDS1 and EVI1 complex locus
Endothelial cells	MMRN1	0.294	0.003	7.72	0	0	multimerin 1
Endothelial cells	C2CD4B	0.509	0.007	7.7	0	0	C2 calcium dependent domain containing 4B
Endothelial cells	AC011526.1	0.603	0.003	7.67	0	0
Endothelial cells	CFI	0.47	0.003	7.66	0	0	complement factor I
Endothelial cells	PTPRB	0.534	0.003	7.63	0	0	protein tyrosine phosphatase receptor type B
Endothelial cells	TM4SF18	0.474	0.003	7.51	0	0	transmembrane 4 L six family member 18
Endothelial cells	CDH5	0.643	0.006	7.48	0	0	cadherin 5
Endothelial cells	SOX17	0.333	0.001	7.37	0	0	SRY-box transcription factor 17
Endothelial cells	SELP	0.334	0.002	7.35	0	0	selectin P
Endothelial cells	RAMP3	0.69	0.013	7.23	0	0	receptor activity modifying protein 3
Endothelial cells	TEK	0.327	0.002	7.16	0	0	TEK receptor tyrosine kinase
Endothelial cells	TIE1	0.383	0.002	7.12	0	0	tyrosine kinase with immunoglobulin like and EGF like domains 1
Endothelial cells	ROBO4	0.479	0.005	7.1	0	0	roundabout guidance receptor 4
Endothelial cells	CCL14	0.35	0.002	7	0	0	C-C motif chemokine ligand 14
Endothelial cells	SOX18	0.555	0.008	6.89	0	0	SRY-box transcription factor 18
Endothelial cells	ERG	0.476	0.005	6.83	0	0	ETS transcription factor ERG
Endothelial cells	PODXL	0.471	0.008	6.65	0	0	podocalyxin like
Endothelial cells	SHANK3	0.388	0.005	6.58	0	0	SH3 and multiple ankyrin repeat domains 3
Endothelial cells	SHANK3	0.388	0.005	6.58	0	0	SH3 and multiple ankyrin repeat domains 3
Melanocytes	CDH19	0.669	0.005	8.71	0	0	cadherin 19
Melanocytes	MLANA	0.651	0.011	8.63	0	0	melan-A
Melanocytes	TRPM1	0.41	0.002	8.57	0	0	transient receptor potential cation channel subfamily M member 1
Melanocytes	PMEL	0.647	0.021	8.49	0	0	premelanosome protein
Melanocytes	RP11-93B14.5	0.373	0.002	8.47	0	0
Melanocytes	BCAN	0.504	0.005	8.44	0	0	brevican
Melanocytes	PCSK2	0.566	0.005	8.34	0	0	proprotein convertase subtilisin/kexin type 2
Melanocytes	RP4-792G4.2	0.282	0.001	8.31	0	0
Melanocytes	DCT	0.716	0.05	8.28	0	0	dopachrome tautomerase
Melanocytes	SLC24A5	0.388	0.002	8.22	0	0	solute carrier family 24 member 5
Melanocytes	TYR	0.465	0.003	8.11	0	0	tyrosinase
Melanocytes	TYRP1	0.668	0.032	8.07	0	0	tyrosinase related protein 1
Melanocytes	CAPN3	0.602	0.012	7.67	0	0	calpain 3
Melanocytes	SOX10	0.468	0.003	7.53	0	0	SRY-box transcription factor 10
Melanocytes	LGI3	0.279	0.003	7.36	0	0	leucine rich repeat LGI family member 3
Melanocytes	GPR143	0.371	0.006	7.15	0	0	G protein-coupled receptor 143
Melanocytes	VEPH1	0.254	0.004	7.1	0	0	ventricular zone expressed PH domain containing 1
Melanocytes	PLP1	0.765	0.037	6.55	0	0	proteolipid protein 1
Melanocytes	TRIM63	0.251	0.002	6.34	0	0	tripartite motif containing 63
Melanocytes	S100B	0.43	0.021	5.82	0	0	S100 calcium binding protein B
Melanocytes	MITF	0.67	0.113	5.79	0	0	melanocyte inducing transcription factor
Melanocytes	GPM6B	0.85	0.092	5.59	0	0	glycoprotein M6B
Melanocytes	MIA	0.362	0.012	5.49	0	0	MIA SH3 domain containing
Melanocytes	GCNT2	0.447	0.022	5.45	0	0	glucosaminyl (N-acetyl) transferase 2 (I blood group)
Melanocytes	SOX6	0.389	0.016	5.3	0	0	SRY-box transcription factor 6
Melanocytes	S100A1	0.266	0.009	5.29	0	0	S100 calcium binding protein A1
Melanocytes	NSG1	0.57	0.044	5.27	0	0	neuronal vesicle trafficking associated 1
Melanocytes	FMN1	0.509	0.034	5.24	0	0	formin 1
Melanocytes	TFAP2B	0.365	0.025	5.18	0	0	transcription factor AP-2 beta
Melanocytes	SNCA	0.635	0.05	5.07	0	0	synuclein alpha
Mast cells	CPA3	0.867	0.004	10.31	0	0	carboxypeptidase A3
Mast cells	TPSAB1	0.949	0.018	10.17	0	0	tryptase alpha/beta 1
Mast cells	GCSAML	0.595	0.002	10.15	0	0	germinal center associated signaling and motility like
Mast cells	RP11-354E11.2	0.264	0.001	9.88	0	0
Mast cells	MS4A2	0.252	0	9.88	0	0	membrane spanning 4-domains A2
Mast cells	CMA1	0.548	0.003	9.8	0	0	chymase 1
Mast cells	CTSG	0.898	0.021	9.25	0	0	cathepsin G
Mast cells	HDC	0.477	0.002	9.23	0	0	histidine decarboxylase
Mast cells	HPGDS	0.786	0.009	9.02	0	0	hematopoietic prostaglandin D synthase
Mast cells	C1orf186	0.536	0.009	8.29	0	0
Mast cells	CALB2	0.342	0.003	8.18	0	0	calbindin 2
Mast cells	SLC18A2	0.387	0.004	8.17	0	0	solute carrier family 18 member A2
Mast cells	RGS13	0.421	0.007	7.93	0	0	regulator of G protein signaling 13
Mast cells	HPGD	0.943	0.111	7.8	0	0	15-hydroxyprostaglandin dehydrogenase
Mast cells	GATA2	0.511	0.013	7.58	0	0	GATA binding protein 2
Mast cells	RAB27B	0.585	0.033	6.73	0	0	RAB27B, member RAS oncogene family
Mast cells	IL1RL1	0.608	0.021	6.58	0	0	interleukin 1 receptor like 1
Mast cells	KIT	0.613	0.027	5.9	0	0	KIT proto-oncogene, receptor tyrosine kinase
Mast cells	VWA5A	0.39	0.044	5.45	0	0	von Willebrand factor A domain containing 5A
Mast cells	BTK	0.32	0.029	5.39	0	0	Bruton tyrosine kinase
Mast cells	LTC4S	0.315	0.035	5.35	0	0	leukotriene C4 synthase
Mast cells	FCER1A	0.569	0.028	4.65	0	0	Fc epsilon receptor Ia
Mast cells	SDPR	0.32	0.039	4.49	0	0
Mast cells	ARHGAP18	0.562	0.15	4.1	0	0	Rho GTPase activating protein 18
Mast cells	LEO1	0.324	0.132	3.5	1.33e-109	3.46e-105	LEO1 homolog, Paf1/RNA polymerase II complex component
Mast cells	BMP2K	0.278	0.103	3.36	1.28e-102	3.32e-98	BMP2 inducible kinase
Mast cells	C4orf48	0.462	0.152	3.29	2.81e-243	7.32e-239	chromosome 4 open reading frame 48
Mast cells	FDX1	0.381	0.22	3.26	3.28e-77	8.54e-73	ferredoxin 1
Mast cells	ANKRD28	0.497	0.218	3.21	1.03e-183	2.69e-179	ankyrin repeat domain 28
Mast cells	DUSP14	0.351	0.166	3.18	2.22e-97	5.78e-93	dual specificity phosphatase 14
pDCs	SIGLECL1	0.272	0	10.36	0	0	SIGLEC family like 1
pDCs	PTCRA	0.621	0.001	10.05	0	0	pre T cell antigen receptor alpha
pDCs	TCL1A	0.306	0	9.7	0	0	TCL1 family AKT coactivator A
pDCs	SHD	0.301	0	9.38	0	0	Src homology 2 domain containing transforming protein D
pDCs	LILRA4	0.669	0.002	9.26	0	0	leukocyte immunoglobulin like receptor A4
pDCs	CLEC4C	0.494	0.001	8.94	0	0	C-type lectin domain family 4 member C
pDCs	SLC32A1	0.388	0.001	8.91	0	0	solute carrier family 32 member 1
pDCs	SCT	0.636	0.002	8.5	0	0	secretin
pDCs	DERL3	0.61	0.003	8.33	0	0	derlin 3
pDCs	IGJ	0.933	0.005	8.17	0	0
pDCs	MZB1	0.837	0.006	8.06	0	0	marginal zone B and B1 cell specific protein
pDCs	PLD4	0.837	0.011	7.77	0	0	phospholipase D family member 4
pDCs	DRD4	0.311	0.002	7.75	0	0	dopamine receptor D4
pDCs	KCNG2	0.25	0.002	7.75	0	0	potassium voltage-gated channel modifier subfamily G member 2
pDCs	SMPD3	0.706	0.004	7.68	0	0	sphingomyelin phosphodiesterase 3
pDCs	PHEX	0.457	0.004	7.3	0	0	phosphate regulating endopeptidase X-linked
pDCs	P2RY6	0.812	0.015	7.18	0	0	pyrimidinergic receptor P2Y6
pDCs	FAM129C	0.393	0.003	6.96	0	0
pDCs	PACSIN1	0.256	0.001	6.95	0	0	protein kinase C and casein kinase substrate in neurons 1
pDCs	MYBL2	0.649	0.012	6.93	0	0	MYB proto-oncogene like 2
pDCs	SCAMP5	0.519	0.008	6.46	0	0	secretory carrier membrane protein 5
pDCs	SEL1L3	0.884	0.029	6.28	0	0	SEL1L family member 3
pDCs	STAP1	0.366	0.005	6.25	0	0	signal transducing adaptor family member 1
pDCs	LAMP5	0.465	0.007	6.01	0	0	lysosomal associated membrane protein family member 5
pDCs	IRF4	0.915	0.051	5.89	0	0	interferon regulatory factor 4
pDCs	TSPAN13	0.852	0.053	5.8	0	0	tetraspanin 13
pDCs	SPIB	0.569	0.013	5.75	0	0	Spi-B transcription factor
pDCs	LRRC26	0.442	0.005	5.53	0	0	leucine rich repeat containing 26
pDCs	SIDT1	0.595	0.012	5.47	0	0	SID1 transmembrane family member 1
pDCs	LINC00996	0.45	0.007	5.47	0	0	long intergenic non-protein coding RNA 996
B cells	CD79A	0.797	0.004	8.97	0	0	CD79a molecule
B cells	MS4A1	0.823	0.004	8.44	0	0	membrane spanning 4-domains A1
B cells	TNFRSF13B	0.42	0.001	8.21	0	0	TNF receptor superfamily member 13B
B cells	CTA-250D10.23	0.407	0.002	7.96	0	0
B cells	BANK1	0.771	0.013	7.9	0	0	B cell scaffold protein with ankyrin repeats 1
B cells	TNFRSF13C	0.452	0.003	7.82	0	0	TNF receptor superfamily member 13C
B cells	BLK	0.263	0.002	7.65	0	0	BLK proto-oncogene, Src family tyrosine kinase
B cells	LINC00926	0.287	0.01	5.8	0	0	long intergenic non-protein coding RNA 926
B cells	SPIB	0.427	0.015	5.6	0	0	Spi-B transcription factor
B cells	LY9	0.518	0.024	5.57	0	0	lymphocyte antigen 9
B cells	CD79B	0.393	0.026	5.12	0	0	CD79b molecule
B cells	ADAM28	0.395	0.02	5.11	0	0	ADAM metallopeptidase domain 28
B cells	GNG7	0.401	0.029	4.65	0	0	G protein subunit gamma 7
B cells	RALGPS2	0.592	0.08	4.16	0	0	Ral GEF with PH domain and SH3 binding motif 2
B cells	CD70	0.257	0.032	4.03	7.49e-259	1.95e-254	CD70 molecule
B cells	ST6GAL1	0.351	0.039	3.82	0	0	ST6 beta-galactoside alpha-2,6-sialyltransferase 1
B cells	PLCG2	0.263	0.027	3.75	0	0	phospholipase C gamma 2
B cells	HVCN1	0.26	0.034	3.75	6.92e-247	1.8e-242	hydrogen voltage gated channel 1
B cells	CD37	0.893	0.187	3.47	0	0	CD37 molecule
B cells	RCSD1	0.415	0.057	3.39	0	0	RCSD domain containing 1
B cells	POU2F2	0.377	0.047	3.36	0	0	POU class 2 homeobox 2
B cells	RGS19	0.332	0.054	3.35	5.62e-250	1.46e-245	regulator of G protein signaling 19
B cells	ARHGAP24	0.309	0.069	3.13	1.45e-156	3.76e-152	Rho GTPase activating protein 24
B cells	PLEKHG1	0.254	0.051	3.07	9.25e-145	2.4e-140	pleckstrin homology and RhoGEF domain containing G1
B cells	MEF2C	0.729	0.174	2.96	0	0	myocyte enhancer factor 2C
B cells	FAIM3	0.252	0.039	2.86	5.06e-186	1.32e-181
B cells	HLA-DQA2	0.381	0.064	2.78	7.45e-272	1.94e-267	major histocompatibility complex, class II, DQ alpha 2
B cells	NFKBID	0.4	0.098	2.76	1.04e-180	2.71e-176	NFKB inhibitor delta
B cells	SP140	0.325	0.042	2.74	5.9e-306	1.53e-301	SP140 nuclear body protein
B cells	KDM4B	0.287	0.078	2.7	2.82e-108	7.34e-104	lysine demethylase 4B
Unknown	CSF3R	0.441	0.128	2.74	6.8e-55	1.77e-50	colony stimulating factor 3 receptor
Unknown	7SK.2	0.58	0.484	2.72	1.69e-21	4.4e-17
Unknown	NEAT1	0.828	0.865	2.53	8.51e-41	2.21e-36	nuclear paraspeckle assembly transcript 1
Unknown	HSPA1B	0.202	0.377	2.51	0.000962	1	heat shock protein family A (Hsp70) member 1B
Unknown	SLC25A37	0.34	0.243	2.48	9.26e-09	0.000241	solute carrier family 25 member 37
Unknown	DDX60L	0.382	0.164	2.43	7.7e-26	2e-21	DExD/H-box 60 like
Unknown	NABP1	0.378	0.364	2.42	3.74e-05	0.973	nucleic acid binding protein 1
Unknown	FNDC3B	0.441	0.314	2.4	4.01e-14	1.04e-09	fibronectin type III domain containing 3B
Unknown	MIR29A	0.303	0.219	2.34	5.48e-07	0.0143	microRNA 29a
Unknown	PHACTR1	0.353	0.153	2.34	5.06e-23	1.32e-18	phosphatase and actin regulator 1
Unknown	GBP2	0.403	0.362	2.32	4.72e-07	0.0123	guanylate binding protein 2
Unknown	CFLAR	0.487	0.419	2.27	8.26e-12	2.15e-07	CASP8 and FADD like apoptosis regulator
Unknown	GBP5	0.34	0.189	2.09	3.9e-13	1.01e-08	guanylate binding protein 5
Unknown	NBN	0.374	0.258	2	2.33e-10	6.05e-06	nibrin
Unknown	GK	0.429	0.202	1.96	4.94e-25	1.29e-20	glycerol kinase
Unknown	LCP2	0.424	0.182	1.95	1.2e-27	3.13e-23	lymphocyte cytosolic protein 2
Unknown	IVNS1ABP	0.45	0.413	1.92	1.45e-07	0.00376	influenza virus NS1A binding protein
Unknown	ANKRD12	0.496	0.665	1.9	0.00117	1	ankyrin repeat domain 12
Unknown	PDE4B	0.391	0.306	1.89	4.44e-08	0.00116	phosphodiesterase 4B
Unknown	PARP14	0.328	0.328	1.88	0.00542	1	poly(ADP-ribose) polymerase family member 14
Unknown	TNFAIP2	0.441	0.373	1.85	1.92e-08	0.000498	TNF alpha induced protein 2
Unknown	MALAT1	0.958	0.993	1.79	1.2e-57	3.12e-53	metastasis associated lung adenocarcinoma transcript 1
Unknown	CCNL1	0.525	0.686	1.79	5.15e-05	1	cyclin L1
Unknown	NAMPT	0.588	0.614	1.77	1.28e-11	3.33e-07	nicotinamide phosphoribosyltransferase
Unknown	PHF20L1	0.16	0.31	1.67	0.000754	1	PHD finger protein 20 like 1
Unknown	MAFG	0.105	0.258	1.59	1.07e-05	0.279	MAF bZIP transcription factor G
Unknown	XRN1	0.16	0.289	1.58	0.00368	1	5'-3' exoribonuclease 1
Unknown	MAP4K4	0.155	0.3	1.57	0.000651	1	mitogen-activated protein kinase kinase kinase kinase 4
Unknown	MAP2K3	0.176	0.31	1.57	0.00635	1	mitogen-activated protein kinase kinase 3
Unknown	PTPN12	0.109	0.273	1.52	4.35e-06	0.113	protein tyrosine phosphatase non-receptor type 12

## Sheet: Tcell_annotated_DEGs
cluster	gene	pct.1	pct.2	avg_log2FC	p_val	p_val_adj	description
CD4+ T central memory	SESN3	0.512	0.14	2.05	0	0	sestrin 3
CD4+ T central memory	CCR7	0.57	0.211	1.41	0	0	C-C motif chemokine receptor 7
CD4+ T central memory	S1PR1	0.26	0.084	1.38	1.36e-172	3.54e-168	sphingosine-1-phosphate receptor 1
CD4+ T central memory	GIMAP7	0.686	0.326	1.19	0	0	GTPase, IMAP family member 7
CD4+ T central memory	RPL36A	0.834	0.606	1.11	1.25e-253	3.25e-249	ribosomal protein L36a
CD4+ T central memory	GIMAP5	0.335	0.14	1.07	1.7e-149	4.42e-145	GTPase, IMAP family member 5
CD4+ T central memory	ICAM2	0.344	0.141	1.04	3.81e-153	9.92e-149	intercellular adhesion molecule 2
CD4+ T central memory	RNASET2	0.546	0.283	1.01	1.39e-187	3.62e-183	ribonuclease T2
CD4+ T central memory	KLF3	0.503	0.228	0.99	9.86e-203	2.57e-198	KLF transcription factor 3
CD4+ T central memory	SELL	0.401	0.18	0.97	8.14e-158	2.12e-153	selectin L
CD4+ T central memory	LDHB	0.716	0.413	0.96	2.85e-244	7.4e-240	lactate dehydrogenase B
CD4+ T central memory	AP3M2	0.332	0.142	0.93	1.08e-137	2.8e-133	adaptor related protein complex 3 subunit mu 2
CD4+ T central memory	GIMAP1	0.27	0.121	0.93	5.72e-100	1.49e-95	GTPase, IMAP family member 1
CD4+ T central memory	MGAT4A	0.4	0.184	0.92	5.06e-148	1.32e-143	alpha-1,3-mannosyl-glycoprotein 4-beta-N-acetylglucosaminyltransferase A
CD4+ T central memory	MXI1	0.276	0.125	0.92	5.52e-98	1.43e-93	MAX interactor 1, dimerization protein
CD4+ T central memory	TMEM66	0.962	0.783	0.85	0	0
CD4+ T central memory	S1PR4	0.539	0.281	0.82	1.52e-160	3.94e-156	sphingosine-1-phosphate receptor 4
CD4+ T central memory	MT1F	0.33	0.182	0.81	1.13e-76	2.94e-72	metallothionein 1F
CD4+ T central memory	MT1X	0.707	0.488	0.8	5.41e-117	1.41e-112	metallothionein 1X
CD4+ T central memory	FOXP1	0.631	0.352	0.8	2.23e-180	5.8e-176	forkhead box P1
CD4+ T central memory	RPS8	0.999	0.96	0.79	0	0	ribosomal protein S8
CD4+ T central memory	EEF1B2	0.973	0.83	0.79	0	0	eukaryotic translation elongation factor 1 beta 2
CD4+ T central memory	RPS10	0.975	0.837	0.76	0	0	ribosomal protein S10
CD4+ T central memory	RPL39	0.999	0.959	0.74	0	0	ribosomal protein L39
CD4+ T central memory	DCXR	0.426	0.246	0.74	1.03e-88	2.69e-84	dicarbonyl and L-xylulose reductase
CD4+ T central memory	RPS21	0.992	0.916	0.74	0	0	ribosomal protein S21
CD4+ T central memory	RPS3A	0.994	0.94	0.74	0	0	ribosomal protein S3A
CD4+ T central memory	CCDC104	0.299	0.155	0.73	8.44e-77	2.2e-72
CD4+ T central memory	RPS13	0.998	0.927	0.71	0	0	ribosomal protein S13
CD4+ T central memory	RPS29	0.999	0.954	0.71	0	0	ribosomal protein S29
CD8+ T exhausted	CD8B	0.366	0.053	3.1	0	0	CD8 subunit beta
CD8+ T exhausted	CD8A	0.529	0.09	2.82	0	0	CD8 subunit alpha
CD8+ T exhausted	GZMK	0.799	0.17	2.67	0	0	granzyme K
CD8+ T exhausted	CCL5	0.953	0.286	2.38	0	0	C-C motif chemokine ligand 5
CD8+ T exhausted	GZMH	0.308	0.081	2.15	7.25e-254	1.89e-249	granzyme H
CD8+ T exhausted	GGA2	0.319	0.093	1.91	8.65e-233	2.25e-228	golgi associated, gamma adaptin ear containing, ARF binding protein 2
CD8+ T exhausted	CST7	0.882	0.359	1.86	0	0	cystatin F
CD8+ T exhausted	YBX3	0.479	0.17	1.82	6.27e-299	1.63e-294	Y-box binding protein 3
CD8+ T exhausted	SLA2	0.298	0.101	1.69	1.42e-172	3.7e-168	Src like adaptor 2
CD8+ T exhausted	HLA-DPB1	0.569	0.246	1.67	5.54e-293	1.44e-288	major histocompatibility complex, class II, DP beta 1
CD8+ T exhausted	GZMM	0.708	0.291	1.65	0	0	granzyme M
CD8+ T exhausted	LYAR	0.541	0.206	1.64	0	0	Ly1 antibody reactive
CD8+ T exhausted	AUTS2	0.311	0.104	1.63	1.53e-183	3.98e-179	activator of transcription and developmental regulator AUTS2
CD8+ T exhausted	SRRT	0.313	0.132	1.58	9.39e-135	2.44e-130	serrate, RNA effector molecule
CD8+ T exhausted	OASL	0.323	0.126	1.57	4.55e-154	1.18e-149	2'-5'-oligoadenylate synthetase like
CD8+ T exhausted	HLA-DRB1	0.554	0.256	1.54	4.24e-244	1.1e-239	major histocompatibility complex, class II, DR beta 1
CD8+ T exhausted	LAG3	0.283	0.073	1.53	1.9e-221	4.94e-217	lymphocyte activating 3
CD8+ T exhausted	HLA-DPA1	0.463	0.216	1.51	5.05e-186	1.31e-181	major histocompatibility complex, class II, DP alpha 1
CD8+ T exhausted	NAA50	0.45	0.192	1.51	4.19e-208	1.09e-203	N-alpha-acetyltransferase 50, NatE catalytic subunit
CD8+ T exhausted	GZMA	0.671	0.199	1.42	0	0	granzyme A
CD8+ T exhausted	AC092580.4	0.363	0.158	1.41	1.37e-144	3.55e-140
CD8+ T exhausted	NKG7	0.831	0.249	1.4	0	0	natural killer cell granule protein 7
CD8+ T exhausted	C12orf75	0.298	0.126	1.37	2.56e-118	6.67e-114	chromosome 12 open reading frame 75
CD8+ T exhausted	HLA-DRA	0.437	0.225	1.3	2.98e-131	7.76e-127	major histocompatibility complex, class II, DR alpha
CD8+ T exhausted	ZEB2	0.373	0.143	1.28	1.02e-173	2.66e-169	zinc finger E-box binding homeobox 2
CD8+ T exhausted	JMJD6	0.328	0.166	1.2	4.5e-95	1.17e-90	jumonji domain containing 6, arginine demethylase and lysine hydroxylase
CD8+ T exhausted	METRNL	0.824	0.445	1.18	0	0	meteorin like, glial cell differentiation regulator
CD8+ T exhausted	RARRES3	0.549	0.321	1.16	3.05e-146	7.94e-142
CD8+ T exhausted	LITAF	0.764	0.418	1.14	2.5e-292	6.5e-288	lipopolysaccharide induced TNF factor
CD8+ T exhausted	DUSP2	0.913	0.599	1.13	0	0	dual specificity phosphatase 2
CD4+ activated T cell	FOS	0.978	0.396	3.83	0	0	Fos proto-oncogene, AP-1 transcription factor subunit
CD4+ activated T cell	JUN	0.83	0.302	3.58	0	0	Jun proto-oncogene, AP-1 transcription factor subunit
CD4+ activated T cell	FOSB	0.968	0.315	3.51	0	0	FosB proto-oncogene, AP-1 transcription factor subunit
CD4+ activated T cell	DUSP1	0.841	0.292	3.08	0	0	dual specificity phosphatase 1
CD4+ activated T cell	EGR1	0.374	0.09	3.08	0	0	early growth response 1
CD4+ activated T cell	HSPA1B	0.335	0.07	3.05	0	0	heat shock protein family A (Hsp70) member 1B
CD4+ activated T cell	GADD45G	0.262	0.055	2.96	3.06e-273	7.94e-269	growth arrest and DNA damage inducible gamma
CD4+ activated T cell	ATF3	0.342	0.099	2.93	1.89e-271	4.92e-267	activating transcription factor 3
CD4+ activated T cell	NR4A1	0.371	0.085	2.92	0	0	nuclear receptor subfamily 4 group A member 1
CD4+ activated T cell	GADD45B	0.827	0.425	2.92	0	0	growth arrest and DNA damage inducible beta
CD4+ activated T cell	UBE2S	0.871	0.418	2.87	0	0	ubiquitin conjugating enzyme E2 S
CD4+ activated T cell	KCNQ1OT1	0.299	0.085	2.81	4.98e-231	1.29e-226	KCNQ1 opposite strand/antisense transcript 1
CD4+ activated T cell	HSPA1A	0.372	0.156	2.72	3.29e-186	8.57e-182	heat shock protein family A (Hsp70) member 1A
CD4+ activated T cell	TUBB4B	0.865	0.465	2.68	0	0	tubulin beta 4B class IVb
CD4+ activated T cell	IER5L	0.407	0.11	2.62	0	0	immediate early response 5 like
CD4+ activated T cell	CITED2	0.522	0.174	2.57	0	0	Cbp/p300 interacting transactivator with Glu/Asp rich carboxy-terminal domain 2
CD4+ activated T cell	H2AFX	0.558	0.195	2.54	0	0
CD4+ activated T cell	DNAJB1	0.845	0.454	2.52	0	0	DnaJ heat shock protein family (Hsp40) member B1
CD4+ activated T cell	JUNB	0.961	0.695	2.49	0	0	JunB proto-oncogene, AP-1 transcription factor subunit
CD4+ activated T cell	MIR24-2	0.3	0.077	2.43	1.04e-254	2.71e-250	microRNA 24-2
CD4+ activated T cell	CD69	0.804	0.455	2.41	0	0	CD69 molecule
CD4+ activated T cell	RASGEF1B	0.281	0.076	2.4	2.76e-224	7.18e-220	RasGEF domain family member 1B
CD4+ activated T cell	SERTAD1	0.671	0.28	2.39	0	0	SERTA domain containing 1
CD4+ activated T cell	SGK1	0.292	0.092	2.38	2.71e-196	7.03e-192	serum/glucocorticoid regulated kinase 1
CD4+ activated T cell	MYLIP	0.382	0.122	2.38	1.46e-275	3.78e-271	myosin regulatory light chain interacting protein
CD4+ activated T cell	TNF	0.26	0.079	2.37	1.89e-180	4.91e-176	tumor necrosis factor
CD4+ activated T cell	KLF6	0.905	0.552	2.32	0	0	KLF transcription factor 6
CD4+ activated T cell	NEU1	0.456	0.169	2.32	2.95e-295	7.68e-291	neuraminidase 1
CD4+ activated T cell	PPP1R15A	0.881	0.45	2.29	0	0	protein phosphatase 1 regulatory subunit 15A
CD4+ activated T cell	SNHG12	0.558	0.267	2.21	3.96e-303	1.03e-298	small nucleolar RNA host gene 12
Treg	FOXP3	0.38	0.007	5.4	0	0	forkhead box P3
Treg	LAYN	0.263	0.022	3.77	0	0	layilin
Treg	CTLA4	0.499	0.077	3.12	0	0	cytotoxic T-lymphocyte associated protein 4
Treg	HPGD	0.383	0.099	2.93	1.68e-296	4.37e-292	15-hydroxyprostaglandin dehydrogenase
Treg	RTKN2	0.38	0.062	2.91	0	0	rhotekin 2
Treg	MIR4435-1HG	0.319	0.051	2.83	0	0
Treg	IL2RA	0.417	0.092	2.8	0	0	interleukin 2 receptor subunit alpha
Treg	CARD16	0.561	0.145	2.72	0	0	caspase recruitment domain family member 16
Treg	TIGIT	0.549	0.141	2.6	0	0	T cell immunoreceptor with Ig and ITIM domains
Treg	IKZF2	0.34	0.066	2.3	0	0	IKAROS family zinc finger 2
Treg	GBP5	0.548	0.149	2.26	0	0	guanylate binding protein 5
Treg	TNFRSF4	0.379	0.167	2.23	2.97e-131	7.72e-127	TNF receptor superfamily member 4
Treg	TBC1D4	0.341	0.079	2.21	1.72e-276	4.46e-272	TBC1 domain family member 4
Treg	CD27	0.365	0.102	2.15	1.74e-244	4.52e-240	CD27 molecule
Treg	GLRX	0.521	0.194	2.06	1.9e-272	4.95e-268	glutaredoxin
Treg	EPSTI1	0.43	0.156	2.04	1.41e-215	3.68e-211	epithelial stromal interaction 1
Treg	HTATIP2	0.258	0.078	2.02	1.8e-146	4.67e-142	HIV-1 Tat interactive protein 2
Treg	SAMHD1	0.527	0.174	1.97	0	0	SAM and HD domain containing deoxynucleoside triphosphate triphosphohydrolase 1
Treg	BATF	0.613	0.248	1.96	3.69e-295	9.59e-291	basic leucine zipper ATF-like transcription factor
Treg	IFI6	0.354	0.146	1.95	1.21e-134	3.14e-130	interferon alpha inducible protein 6
Treg	DNPH1	0.276	0.088	1.89	1.39e-147	3.61e-143	2'-deoxynucleoside 5'-phosphate N-hydrolase 1
Treg	CORO1B	0.417	0.17	1.87	7.43e-171	1.93e-166	coronin 1B
Treg	GK	0.282	0.072	1.86	6.54e-193	1.7e-188	glycerol kinase
Treg	CMTM7	0.282	0.097	1.84	6.14e-135	1.6e-130	CKLF like MARVEL transmembrane domain containing 7
Treg	IPCEF1	0.288	0.084	1.82	5.17e-169	1.34e-164	interaction protein for cytohesin exchange factors 1
Treg	LINC00152	0.486	0.175	1.81	7.96e-245	2.07e-240
Treg	UGP2	0.538	0.233	1.76	5.8e-223	1.51e-218	UDP-glucose pyrophosphorylase 2
Treg	MX1	0.376	0.176	1.74	1.68e-114	4.36e-110	MX dynamin like GTPase 1
Treg	STAT1	0.414	0.187	1.7	1.44e-137	3.76e-133	signal transducer and activator of transcription 1
Treg	GBP1	0.369	0.148	1.7	3.02e-138	7.85e-134	guanylate binding protein 1
CD4+ T cell	MTRNR2L8	0.444	0.346	1.92	1.69e-47	4.38e-43
CD4+ T cell	7SK.2	0.456	0.461	1.89	4.59e-32	1.19e-27
CD4+ T cell	MTRNR2L12	0.432	0.351	1.88	8.06e-50	2.09e-45
CD4+ T cell	NKTR	0.431	0.383	1.8	2.1e-43	5.47e-39	natural killer cell triggering receptor
CD4+ T cell	MTRNR2L2	0.462	0.429	1.7	8.32e-38	2.16e-33
CD4+ T cell	ASH1L	0.267	0.242	1.69	3.32e-12	8.64e-08	ASH1 like histone lysine methyltransferase
CD4+ T cell	DCD	0.521	0.348	1.68	3e-97	7.8e-93	dermcidin
CD4+ T cell	MT-ATP8	0.261	0.239	1.66	8.12e-11	2.11e-06	mitochondrially encoded ATP synthase membrane subunit 8
CD4+ T cell	TXNIP	0.435	0.388	1.65	1.17e-37	3.05e-33	thioredoxin interacting protein
CD4+ T cell	MACF1	0.301	0.301	1.59	9.42e-10	2.45e-05	microtubule actin crosslinking factor 1
CD4+ T cell	ATM	0.256	0.269	1.55	9.89e-05	1	ATM serine/threonine kinase
CD4+ T cell	KRT14	0.434	0.418	1.53	2.77e-29	7.2e-25	keratin 14
CD4+ T cell	SYNE2	0.523	0.513	1.52	9.22e-49	2.4e-44	spectrin repeat containing nuclear envelope protein 2
CD4+ T cell	KIAA1551	0.43	0.432	1.5	2.9e-26	7.55e-22
CD4+ T cell	S100A2	0.354	0.358	1.5	2.23e-13	5.8e-09	S100 calcium binding protein A2
CD4+ T cell	ACAP1	0.4	0.397	1.49	3.08e-23	8.01e-19	ArfGAP with coiled-coil, ankyrin repeat and PH domains 1
CD4+ T cell	AHNAK	0.612	0.6	1.48	1.32e-70	3.45e-66	AHNAK nucleoprotein
CD4+ T cell	KMT2A	0.297	0.316	1.46	2.7e-06	0.0703	lysine methyltransferase 2A
CD4+ T cell	SMG1	0.261	0.282	1.41	0.000443	1	SMG1 nonsense mediated mRNA decay associated PI3K related kinase
CD4+ T cell	MT-ND2	0.96	0.969	1.38	1.86e-285	4.83e-281	mitochondrially encoded NADH:ubiquinone oxidoreductase core subunit 2
CD4+ T cell	MALAT1	0.998	1	1.35	0	0	metastasis associated lung adenocarcinoma transcript 1
CD4+ T cell	DDX17	0.41	0.478	1.33	1.64e-11	4.26e-07	DEAD-box helicase 17
CD4+ T cell	UTRN	0.266	0.294	1.33	0.00239	1	utrophin
CD4+ T cell	MT-ND4L	0.604	0.637	1.32	1.39e-63	3.6e-59	mitochondrially encoded NADH:ubiquinone oxidoreductase core subunit 4L
CD4+ T cell	PNISR	0.35	0.398	1.31	3.61e-07	0.0094	PNN interacting serine and arginine rich protein
CD4+ T cell	N4BP2L2	0.422	0.51	1.3	2.8e-10	7.28e-06	NEDD4 binding protein 2 like 2
CD4+ T cell	MT-ND5	0.872	0.915	1.25	3.99e-201	1.04e-196	mitochondrially encoded NADH:ubiquinone oxidoreductase core subunit 5
CD4+ T cell	AKAP9	0.367	0.407	1.22	1.65e-08	0.00043	A-kinase anchoring protein 9
CD4+ T cell	TNRC6B	0.327	0.389	1.16	0.00265	1	trinucleotide repeat containing adaptor 6B
CD4+ T cell	RNF213	0.481	0.531	1.16	8.04e-18	2.09e-13	ring finger protein 213
CD4+ T effector	NBAS	0.368	0.073	2.84	0	0	NBAS subunit of NRZ tethering complex
CD4+ T effector	MFHAS1	0.567	0.096	2.76	0	0	multifunctional ROCO family signaling regulator 1
CD4+ T effector	LMO4	0.674	0.193	2.2	0	0	LIM domain only 4
CD4+ T effector	PLIN2	0.641	0.269	2.15	2.83e-256	7.36e-252	perilipin 2
CD4+ T effector	CCR6	0.673	0.174	2.03	0	0	C-C motif chemokine receptor 6
CD4+ T effector	GLO1	0.37	0.126	1.9	2.09e-155	5.42e-151	glyoxalase I
CD4+ T effector	CLU	0.444	0.106	1.78	1.05e-286	2.74e-282	clusterin
CD4+ T effector	CCR4	0.498	0.13	1.75	3.86e-293	1e-288	C-C motif chemokine receptor 4
CD4+ T effector	BATF	0.737	0.245	1.67	0	0	basic leucine zipper ATF-like transcription factor
CD4+ T effector	CXCR6	0.314	0.097	1.62	4.42e-139	1.15e-134	C-X-C motif chemokine receptor 6
CD4+ T effector	LGALS3	0.752	0.317	1.57	3.62e-284	9.42e-280	galectin 3
CD4+ T effector	AHR	0.575	0.202	1.56	3.93e-237	1.02e-232	aryl hydrocarbon receptor
CD4+ T effector	C1orf162	0.317	0.088	1.55	2.98e-159	7.75e-155	chromosome 1 open reading frame 162
CD4+ T effector	MAF	0.558	0.241	1.52	1.63e-171	4.25e-167	MAF bZIP transcription factor
CD4+ T effector	NFIL3	0.265	0.09	1.48	1.07e-98	2.78e-94	nuclear factor, interleukin 3 regulated
CD4+ T effector	NR3C1	0.937	0.58	1.47	0	0	nuclear receptor subfamily 3 group C member 1
CD4+ T effector	CYSLTR1	0.276	0.078	1.47	4.12e-134	1.07e-129	cysteinyl leukotriene receptor 1
CD4+ T effector	CCDC107	0.494	0.224	1.39	3.9e-130	1.01e-125	coiled-coil domain containing 107
CD4+ T effector	GCLM	0.299	0.114	1.33	3.17e-93	8.25e-89	glutamate-cysteine ligase modifier subunit
CD4+ T effector	DDIT4	0.878	0.538	1.32	5.24e-233	1.36e-228	DNA damage inducible transcript 4
CD4+ T effector	KDSR	0.532	0.209	1.31	2.55e-174	6.64e-170	3-ketodihydrosphingosine reductase
CD4+ T effector	RBMS1	0.509	0.191	1.29	4.91e-176	1.28e-171	RNA binding motif single stranded interacting protein 1
CD4+ T effector	TRAT1	0.663	0.293	1.28	4.52e-198	1.18e-193	T cell receptor associated transmembrane adaptor 1
CD4+ T effector	GLIPR1	0.73	0.356	1.27	9.58e-203	2.49e-198	GLI pathogenesis related 1
CD4+ T effector	LPAR6	0.4	0.11	1.25	1.53e-203	3.98e-199	lysophosphatidic acid receptor 6
CD4+ T effector	TGFBR3	0.424	0.165	1.24	2.65e-128	6.89e-124	transforming growth factor beta receptor 3
CD4+ T effector	LGALS1	0.841	0.455	1.22	4.58e-230	1.19e-225	galectin 1
CD4+ T effector	2024-09-11	0.42	0.165	1.22	6.94e-125	1.8e-120
CD4+ T effector	RP11-94L15.2	0.47	0.186	1.2	2.16e-144	5.63e-140
CD4+ T effector	CAPG	0.29	0.109	1.2	6.1e-88	1.59e-83	capping actin protein, gelsolin like
CD56+ NK cell	LINC00996	0.281	0.006	5.33	0	0	long intergenic non-protein coding RNA 996
CD56+ NK cell	NCAM1	0.288	0.007	5.2	0	0	neural cell adhesion molecule 1
CD56+ NK cell	GNLY	0.961	0.112	4.79	0	0	granulysin
CD56+ NK cell	B3GNT7	0.429	0.018	4.69	0	0	UDP-GlcNAc:betaGal beta-1,3-N-acetylglucosaminyltransferase 7
CD56+ NK cell	FES	0.332	0.021	4.3	0	0	FES proto-oncogene, tyrosine kinase
CD56+ NK cell	RASSF8	0.296	0.016	4.25	0	0	Ras association domain family member 8
CD56+ NK cell	RAMP1	0.313	0.017	4.21	0	0	receptor activity modifying protein 1
CD56+ NK cell	CSF2	0.312	0.021	4.08	0	0	colony stimulating factor 2
CD56+ NK cell	FCER1G	0.731	0.06	3.97	0	0	Fc epsilon receptor Ig
CD56+ NK cell	GOLIM4	0.381	0.029	3.88	0	0	golgi integral membrane protein 4
CD56+ NK cell	SLFN13	0.358	0.024	3.84	0	0	schlafen family member 13
CD56+ NK cell	XCL1	0.802	0.066	3.83	0	0	X-C motif chemokine ligand 1
CD56+ NK cell	KLRF1	0.435	0.022	3.82	0	0	killer cell lectin like receptor F1
CD56+ NK cell	KLRC1	0.681	0.056	3.79	0	0	killer cell lectin like receptor C1
CD56+ NK cell	XCL2	0.75	0.062	3.74	0	0	X-C motif chemokine ligand 2
CD56+ NK cell	TYROBP	0.855	0.085	3.69	0	0	transmembrane immune signaling adaptor TYROBP
CD56+ NK cell	HAVCR2	0.413	0.04	3.62	0	0	hepatitis A virus cellular receptor 2
CD56+ NK cell	IRF8	0.25	0.02	3.61	0	0	interferon regulatory factor 8
CD56+ NK cell	CRTAM	0.413	0.066	3.45	0	0	cytotoxic and regulatory T cell molecule
CD56+ NK cell	MCTP2	0.335	0.035	3.3	0	0	multiple C2 and transmembrane domain containing 2
CD56+ NK cell	IL12RB2	0.296	0.036	3.23	0	0	interleukin 12 receptor subunit beta 2
CD56+ NK cell	GZMB	0.881	0.166	3.16	0	0	granzyme B
CD56+ NK cell	SPAG1	0.328	0.047	3.07	0	0	sperm associated antigen 1
CD56+ NK cell	CD300A	0.432	0.059	3.03	0	0	CD300a molecule
CD56+ NK cell	KLRD1	0.762	0.111	3.03	0	0	killer cell lectin like receptor D1
CD56+ NK cell	CMC1	0.479	0.098	3	0	0	C-X9-C motif containing 1
CD56+ NK cell	HSH2D	0.471	0.07	2.99	0	0	hematopoietic SH2 domain containing
CD56+ NK cell	RIN3	0.364	0.05	2.95	0	0	Ras and Rab interactor 3
CD56+ NK cell	CTSW	0.883	0.254	2.9	0	0	cathepsin W
CD56+ NK cell	CD83	0.364	0.082	2.79	5.18e-229	1.35e-224	CD83 molecule
CD8+ T resident memory	FXYD2	0.287	0.024	3.94	1.22e-297	3.18e-293	FXYD domain containing ion transport regulator 2
CD8+ T resident memory	KLRC2	0.28	0.032	3.27	4.44e-218	1.16e-213	killer cell lectin like receptor C2
CD8+ T resident memory	CCDC57	0.506	0.131	2.5	1.71e-179	4.46e-175	coiled-coil domain containing 57
CD8+ T resident memory	CHPT1	0.33	0.071	2.49	4.92e-130	1.28e-125	choline phosphotransferase 1
CD8+ T resident memory	GPCPD1	0.772	0.276	2.26	3.24e-231	8.41e-227	glycerophosphocholine phosphodiesterase 1
CD8+ T resident memory	SOX4	0.289	0.091	2.18	4.63e-66	1.2e-61	SRY-box transcription factor 4
CD8+ T resident memory	AOAH	0.263	0.069	1.86	1.4e-75	3.63e-71	acyloxyacyl hydrolase
CD8+ T resident memory	CD300A	0.274	0.078	1.82	4.31e-70	1.12e-65	CD300a molecule
CD8+ T resident memory	SMC4	0.287	0.151	1.77	1.41e-24	3.67e-20	structural maintenance of chromosomes 4
CD8+ T resident memory	LITAF	0.88	0.455	1.76	4.91e-186	1.28e-181	lipopolysaccharide induced TNF factor
CD8+ T resident memory	ZFPM1	0.269	0.088	1.72	4.67e-57	1.22e-52	zinc finger protein, FOG family member 1
CD8+ T resident memory	CD7	0.862	0.415	1.7	1.21e-172	3.14e-168	CD7 molecule
CD8+ T resident memory	NUCB2	0.365	0.133	1.69	3.44e-67	8.94e-63	nucleobindin 2
CD8+ T resident memory	MAD1L1	0.255	0.1	1.48	9.49e-38	2.47e-33	mitotic arrest deficient 1 like 1
CD8+ T resident memory	METRNL	0.93	0.486	1.46	1.01e-174	2.64e-170	meteorin like, glial cell differentiation regulator
CD8+ T resident memory	VAV3	0.254	0.084	1.43	2.76e-50	7.19e-46	vav guanine nucleotide exchange factor 3
CD8+ T resident memory	PGRMC2	0.389	0.183	1.38	1.53e-45	3.99e-41	progesterone receptor membrane component 2
CD8+ T resident memory	FAM177A1	0.88	0.569	1.35	6.68e-116	1.74e-111	family with sequence similarity 177 member A1
CD8+ T resident memory	BACH2	0.251	0.103	1.34	5.04e-35	1.31e-30	BTB domain and CNC homolog 2
CD8+ T resident memory	SPTBN1	0.333	0.141	1.31	8.09e-44	2.1e-39	spectrin beta, non-erythrocytic 1
CD8+ T resident memory	PIK3R1	0.891	0.582	1.3	2.03e-114	5.28e-110	phosphoinositide-3-kinase regulatory subunit 1
CD8+ T resident memory	DCXR	0.532	0.273	1.29	2.97e-56	7.72e-52	dicarbonyl and L-xylulose reductase
CD8+ T resident memory	PTP4A1	0.521	0.272	1.27	1.2e-52	3.12e-48	protein tyrosine phosphatase 4A1
CD8+ T resident memory	MATK	0.337	0.135	1.26	7.9e-48	2.05e-43	megakaryocyte-associated tyrosine kinase
CD8+ T resident memory	ZHX2	0.304	0.138	1.25	2.34e-34	6.09e-30	zinc fingers and homeoboxes 2
CD8+ T resident memory	TMEM2	0.757	0.475	1.22	2.17e-72	5.64e-68
CD8+ T resident memory	CXCR3	0.255	0.108	1.21	8.69e-32	2.26e-27	C-X-C motif chemokine receptor 3
CD8+ T resident memory	PDE3B	0.5	0.249	1.18	4.25e-54	1.11e-49	phosphodiesterase 3B
CD8+ T resident memory	NSMCE1	0.283	0.15	1.18	1.92e-23	5.01e-19	NSE1 homolog, SMC5-SMC6 complex component
CD8+ T resident memory	TSEN54	0.283	0.121	1.17	3.42e-35	8.89e-31	tRNA splicing endonuclease subunit 54
CD8+ CTL	IFNG	0.71	0.062	6.02	0	0	interferon gamma
CD8+ CTL	CCL4	0.612	0.188	4.77	4.63e-158	1.2e-153	C-C motif chemokine ligand 4
CD8+ CTL	CCL3	0.35	0.079	4.71	2.67e-118	6.95e-114	C-C motif chemokine ligand 3
CD8+ CTL	P2RX5	0.369	0.016	4.59	0	0	purinergic receptor P2X 5
CD8+ CTL	LAG3	0.847	0.079	4.15	0	0	lymphocyte activating 3
CD8+ CTL	FEZ1	0.422	0.021	4.11	0	0	fasciculation and elongation protein zeta 1
CD8+ CTL	GZMB	0.952	0.191	4.01	0	0	granzyme B
CD8+ CTL	SLC27A2	0.358	0.026	3.83	0	0	solute carrier family 27 member 2
CD8+ CTL	MIR155HG	0.365	0.042	3.8	9.38e-260	2.44e-255	MIR155 host gene
CD8+ CTL	STAG3	0.36	0.037	3.66	5.81e-284	1.51e-279	STAG3 cohesin complex component
CD8+ CTL	PTMS	0.815	0.114	3.62	0	0	parathymosin
CD8+ CTL	SLAMF7	0.54	0.049	3.43	0	0	SLAM family member 7
CD8+ CTL	ITGA1	0.293	0.026	3.31	2.01e-256	5.24e-252	integrin subunit alpha 1
CD8+ CTL	XCL2	0.304	0.104	3.21	3.26e-56	8.47e-52	X-C motif chemokine ligand 2
CD8+ CTL	GZMA	0.882	0.25	3.19	0	0	granzyme A
CD8+ CTL	IL18RAP	0.47	0.043	3.1	0	0	interleukin 18 receptor accessory protein
CD8+ CTL	FASLG	0.504	0.056	3.09	0	0	Fas ligand
CD8+ CTL	PRF1	0.858	0.158	3.04	0	0	perforin 1
CD8+ CTL	NCS1	0.3	0.035	3.04	3.83e-204	9.96e-200	neuronal calcium sensor 1
CD8+ CTL	KLRC1	0.557	0.084	2.97	8.48e-308	2.21e-303	killer cell lectin like receptor C1
CD8+ CTL	PLEK	0.446	0.082	2.83	1.85e-193	4.81e-189	pleckstrin
CD8+ CTL	NDFIP2	0.334	0.038	2.8	9.08e-231	2.36e-226	Nedd4 family interacting protein 2
CD8+ CTL	KLRD1	0.741	0.136	2.67	0	0	killer cell lectin like receptor D1
CD8+ CTL	IL12RB2	0.34	0.045	2.65	3.94e-204	1.03e-199	interleukin 12 receptor subunit beta 2
CD8+ CTL	HIF1A	0.859	0.243	2.58	8.76e-301	2.28e-296	hypoxia inducible factor 1 subunit alpha
CD8+ CTL	GZMH	0.576	0.099	2.51	5.63e-270	1.46e-265	granzyme H
CD8+ CTL	BCL2A1	0.545	0.127	2.45	3.31e-185	8.62e-181	BCL2 related protein A1
CD8+ CTL	GPR171	0.691	0.17	2.41	1.97e-228	5.11e-224	G protein-coupled receptor 171
CD8+ CTL	PIK3AP1	0.37	0.052	2.38	1.57e-204	4.08e-200	phosphoinositide-3-kinase adaptor protein 1
CD8+ CTL	PLSCR1	0.475	0.099	2.37	8.91e-176	2.32e-171	phospholipid scramblase 1
ILC1	FGFBP2	0.669	0.015	6.98	0	0	fibroblast growth factor binding protein 2
ILC1	FCGR3A	0.503	0.009	6.71	0	0	Fc gamma receptor IIIa
ILC1	MYOM2	0.253	0.009	6.41	0	0	myomesin 2
ILC1	SPON2	0.453	0.027	5.36	0	0	spondin 2
ILC1	AKR1C3	0.261	0.013	5.35	0	0	aldo-keto reductase family 1 member C3
ILC1	S1PR5	0.379	0.021	4.93	0	0	sphingosine-1-phosphate receptor 5
ILC1	KLRF1	0.517	0.037	4.36	0	0	killer cell lectin like receptor F1
ILC1	CLIC3	0.363	0.054	3.53	1.41e-181	3.68e-177	chloride intracellular channel 3
ILC1	C1orf21	0.423	0.053	3.5	1.8e-256	4.69e-252	chromosome 1 open reading frame 21
ILC1	NKG7	0.984	0.319	3.2	0	0	natural killer cell granule protein 7
ILC1	HAVCR2	0.359	0.058	3.12	3.5e-163	9.11e-159	hepatitis A virus cellular receptor 2
ILC1	LYN	0.265	0.04	3.12	2.52e-127	6.55e-123	LYN proto-oncogene, Src family tyrosine kinase
ILC1	PTPN12	0.303	0.052	3.08	1.8e-128	4.69e-124	protein tyrosine phosphatase non-receptor type 12
ILC1	PRF1	0.784	0.163	3.08	0	0	perforin 1
ILC1	GZMH	0.573	0.102	3.04	9.19e-249	2.39e-244	granzyme H
ILC1	TYROBP	0.659	0.124	2.97	6.16e-279	1.6e-274	transmembrane immune signaling adaptor TYROBP
ILC1	LPCAT1	0.289	0.059	2.89	4.62e-99	1.2e-94	lysophosphatidylcholine acyltransferase 1
ILC1	KLRD1	0.697	0.141	2.64	2.32e-267	6.03e-263	killer cell lectin like receptor D1
ILC1	NCR3	0.267	0.063	2.6	2.45e-75	6.36e-71	natural cytotoxicity triggering receptor 3
ILC1	FCER1G	0.447	0.098	2.56	1.45e-143	3.78e-139	Fc epsilon receptor Ig
ILC1	GNLY	0.892	0.15	2.55	0	0	granulysin
ILC1	AOAH	0.297	0.069	2.5	1.01e-84	2.62e-80	acyloxyacyl hydrolase
ILC1	CD300A	0.327	0.078	2.47	1.52e-91	3.95e-87	CD300a molecule
ILC1	CST7	0.916	0.425	2.47	1.86e-219	4.83e-215	cystatin F
ILC1	SLA2	0.453	0.122	2.44	9.04e-117	2.35e-112	Src like adaptor 2
ILC1	ZEB2	0.589	0.166	2.36	1.66e-150	4.31e-146	zinc finger E-box binding homeobox 2
ILC1	HSH2D	0.333	0.091	2.31	2.31e-77	6e-73	hematopoietic SH2 domain containing
ILC1	PLAC8	0.543	0.195	2.27	2.2e-104	5.72e-100	placenta associated 8
ILC1	IFNGR1	0.527	0.208	2.27	1.5e-90	3.9e-86	interferon gamma receptor 1
ILC1	CD247	0.725	0.333	2.26	6.52e-128	1.7e-123	CD247 molecule
ILC2	KIT	0.607	0.014	6.26	0	0	KIT proto-oncogene, receptor tyrosine kinase
ILC2	SPINK2	0.517	0.02	5.6	0	0	serine peptidase inhibitor Kazal type 2
ILC2	TNFSF4	0.251	0.016	4.72	3.11e-217	8.09e-213	TNF superfamily member 4
ILC2	CSF2	0.269	0.037	4.16	6.11e-116	1.59e-111	colony stimulating factor 2
ILC2	GNG4	0.261	0.029	3.78	1.8e-138	4.68e-134	G protein subunit gamma 4
ILC2	IL1R1	0.344	0.031	3.62	5.79e-221	1.51e-216	interleukin 1 receptor type 1
ILC2	LAT2	0.258	0.028	3.2	5.62e-136	1.46e-131	linker for activation of T cells family member 2
ILC2	SOX4	0.39	0.092	3.16	2.5e-90	6.5e-86	SRY-box transcription factor 4
ILC2	XCL1	0.667	0.106	3.07	1.76e-258	4.57e-254	X-C motif chemokine ligand 1
ILC2	TNFRSF18	0.915	0.264	3.07	1.05e-254	2.72e-250	TNF receptor superfamily member 18
ILC2	LST1	0.251	0.045	3.05	1e-77	2.61e-73	leukocyte specific transcript 1
ILC2	SSBP2	0.421	0.073	2.91	8.95e-142	2.33e-137	single stranded DNA binding protein 2
ILC2	AP000783.1	0.326	0.053	2.89	3.03e-115	7.88e-111
ILC2	RAMP1	0.264	0.033	2.88	8.84e-120	2.3e-115	receptor activity modifying protein 1
ILC2	FXYD7	0.395	0.089	2.7	1.02e-97	2.66e-93	FXYD domain containing ion transport regulator 7
ILC2	ITM2C	0.481	0.105	2.7	7.08e-126	1.84e-121	integral membrane protein 2C
ILC2	TESC	0.328	0.079	2.66	4.6e-73	1.2e-68	tescalcin
ILC2	MAP3K8	0.775	0.218	2.65	9.13e-187	2.37e-182	mitogen-activated protein kinase kinase kinase 8
ILC2	NINJ1	0.659	0.185	2.53	3.73e-145	9.7e-141	ninjurin 1
ILC2	FCER1G	0.55	0.098	2.51	9.52e-178	2.48e-173	Fc epsilon receptor Ig
ILC2	AGPAT5	0.336	0.097	2.42	1.02e-58	2.66e-54	1-acylglycerol-3-phosphate O-acyltransferase 5
ILC2	GOLIM4	0.253	0.049	2.41	1.51e-69	3.92e-65	golgi integral membrane protein 4
ILC2	MAFF	0.494	0.127	2.4	2.65e-105	6.88e-101	MAF bZIP transcription factor F
ILC2	EMP1	0.282	0.068	2.35	3.97e-59	1.03e-54	epithelial membrane protein 1
ILC2	RIN3	0.32	0.067	2.32	4.43e-82	1.15e-77	Ras and Rab interactor 3
ILC2	CTSW	0.824	0.287	2.31	8.03e-157	2.09e-152	cathepsin W
ILC2	CYSLTR1	0.377	0.089	2.24	8.99e-84	2.34e-79	cysteinyl leukotriene receptor 1
ILC2	C15orf48	0.341	0.092	2.23	2.23e-62	5.8e-58	chromosome 15 open reading frame 48
ILC2	TRAF4	0.333	0.104	2.23	4.39e-51	1.14e-46	TNF receptor associated factor 4
ILC2	NRIP1	0.276	0.062	2.21	6.51e-63	1.69e-58	nuclear receptor interacting protein 1
Unknown	RP11-701P16.5	0.432	0.008	7.86	8.72e-177	2.27e-172
Unknown	PHACTR1	0.405	0.006	7.64	2.35e-199	6.1e-195	phosphatase and actin regulator 1
Unknown	AQP9	0.405	0.014	7.11	2.53e-86	6.58e-82	aquaporin 9
Unknown	IL1RN	0.703	0.051	6.94	8.36e-78	2.18e-73	interleukin 1 receptor antagonist
Unknown	CSF3R	0.432	0.015	6.89	1.34e-95	3.49e-91	colony stimulating factor 3 receptor
Unknown	PI3	0.378	0.02	6.72	4.04e-54	1.05e-49	peptidase inhibitor 3
Unknown	FFAR2	0.378	0.011	6.56	3.73e-98	9.7e-94	free fatty acid receptor 2
Unknown	IGSF6	0.378	0.015	6.38	2.12e-73	5.51e-69	immunoglobulin superfamily member 6
Unknown	CLEC4E	0.27	0.007	6.29	6.22e-81	1.62e-76	C-type lectin domain family 4 member E
Unknown	TNFAIP2	0.649	0.032	6.06	1.04e-103	2.69e-99	TNF alpha induced protein 2
Unknown	IL1B	0.73	0.085	5.9	3.1e-51	8.07e-47	interleukin 1 beta
Unknown	IL8	0.811	0.163	5.77	1.17e-35	3.04e-31
Unknown	TNFAIP6	0.378	0.027	5.76	1e-39	2.61e-35	TNF alpha induced protein 6
Unknown	IL1A	0.27	0.014	5.68	3.32e-40	8.64e-36	interleukin 1 alpha
Unknown	FNDC3B	0.595	0.06	5.65	5.4e-47	1.4e-42	fibronectin type III domain containing 3B
Unknown	PLEK	0.757	0.093	5.64	4.24e-51	1.1e-46	pleckstrin
Unknown	MARCKS	0.568	0.064	5.64	8.57e-40	2.23e-35	myristoylated alanine rich protein kinase C substrate
Unknown	G0S2	0.486	0.054	5.6	1.06e-33	2.75e-29	G0/G1 switch 2
Unknown	ICAM1	0.595	0.041	5.46	3.47e-67	9.03e-63	intercellular adhesion molecule 1
Unknown	IFIT2	0.405	0.036	5.11	1.58e-34	4.11e-30	interferon induced protein with tetratricopeptide repeats 2
Unknown	C15orf48	0.568	0.097	5.11	4.33e-26	1.13e-21	chromosome 15 open reading frame 48
Unknown	SOD2	1	0.538	4.76	3.83e-28	9.97e-24	superoxide dismutase 2
Unknown	GK	0.541	0.095	4.5	7.54e-24	1.96e-19	glycerol kinase
Unknown	IFIT3	0.405	0.056	4.31	1.65e-21	4.29e-17	interferon induced protein with tetratricopeptide repeats 3
Unknown	PLAUR	0.351	0.09	4.1	9.16e-10	2.38e-05	plasminogen activator, urokinase receptor
Unknown	NBN	0.514	0.097	4.08	1.1e-20	2.85e-16	nibrin
Unknown	BCL2A1	0.568	0.14	4.01	1.94e-17	5.03e-13	BCL2 related protein A1
Unknown	CCL3	0.459	0.087	3.92	5.01e-18	1.3e-13	C-C motif chemokine ligand 3
Unknown	MTF1	0.27	0.061	3.9	1.52e-08	0.000396	metal regulatory transcription factor 1
Unknown	DDX60L	0.297	0.09	3.76	1.11e-06	0.0288	DExD/H-box 60 like

## Sheet: Mac_annotated_DEGs
cluster	gene	pct.1	pct.2	avg_log2FC	p_val	p_val_adj	description
IL2RA+ IL27+ M1-like	MT1M	0.54	0.072	5.64	0	0	metallothionein 1M
IL2RA+ IL27+ M1-like	MT1A	0.303	0.019	5.21	1.44e-216	3.73e-212	metallothionein 1A
IL2RA+ IL27+ M1-like	MT1G	0.583	0.113	5.07	1.28e-296	3.32e-292	metallothionein 1G
IL2RA+ IL27+ M1-like	IL23A	0.421	0.039	4.82	6.51e-276	1.69e-271	interleukin 23 subunit alpha
IL2RA+ IL27+ M1-like	MT1H	0.326	0.025	4.76	1.68e-222	4.36e-218	metallothionein 1H
IL2RA+ IL27+ M1-like	MT1F	0.565	0.076	4.54	0	0	metallothionein 1F
IL2RA+ IL27+ M1-like	IL2RA	0.569	0.055	4.32	0	0	interleukin 2 receptor subunit alpha
IL2RA+ IL27+ M1-like	EBI3	0.317	0.033	4.27	2.1e-192	5.47e-188	Epstein-Barr virus induced 3
IL2RA+ IL27+ M1-like	IL6	0.647	0.091	4.26	0	0	interleukin 6
IL2RA+ IL27+ M1-like	IL27	0.348	0.028	4.24	1.13e-234	2.94e-230	interleukin 27
IL2RA+ IL27+ M1-like	BCL2L14	0.308	0.025	4.22	2.04e-203	5.31e-199	BCL2 like 14
IL2RA+ IL27+ M1-like	CCL5	0.494	0.061	4.15	8.77e-294	2.28e-289	C-C motif chemokine ligand 5
IL2RA+ IL27+ M1-like	LAMP3	0.5	0.048	4.1	0	0	lysosomal associated membrane protein 3
IL2RA+ IL27+ M1-like	MT1E	0.723	0.241	3.98	2.44e-287	6.35e-283	metallothionein 1E
IL2RA+ IL27+ M1-like	DNAAF1	0.679	0.082	3.9	0	0	dynein axonemal assembly factor 1
IL2RA+ IL27+ M1-like	TNFAIP6	0.904	0.194	3.76	0	0	TNF alpha induced protein 6
IL2RA+ IL27+ M1-like	PLAC8	0.551	0.107	3.75	5.61e-270	1.46e-265	placenta associated 8
IL2RA+ IL27+ M1-like	CLEC6A	0.274	0.03	3.61	1.25e-158	3.25e-154	C-type lectin domain containing 6A
IL2RA+ IL27+ M1-like	INHBA	0.946	0.268	3.52	0	0	inhibin subunit beta A
IL2RA+ IL27+ M1-like	MT1X	0.703	0.335	3.5	2.56e-192	6.65e-188	metallothionein 1X
IL2RA+ IL27+ M1-like	CLEC4D	0.478	0.073	3.41	4.78e-252	1.24e-247	C-type lectin domain family 4 member D
IL2RA+ IL27+ M1-like	ITGB8	0.568	0.103	3.4	3.28e-287	8.52e-283	integrin subunit beta 8
IL2RA+ IL27+ M1-like	MSC	0.422	0.048	3.39	4.36e-250	1.13e-245	musculin
IL2RA+ IL27+ M1-like	TNFRSF4	0.272	0.055	3.27	4.34e-108	1.13e-103	TNF receptor superfamily member 4
IL2RA+ IL27+ M1-like	CD38	0.537	0.092	3.27	2.82e-278	7.33e-274	CD38 molecule
IL2RA+ IL27+ M1-like	MAP1LC3A	0.328	0.071	3.23	8.12e-129	2.11e-124	microtubule associated protein 1 light chain 3 alpha
IL2RA+ IL27+ M1-like	MCOLN2	0.606	0.109	3.19	0	0	mucolipin TRP cation channel 2
IL2RA+ IL27+ M1-like	CXCL11	0.392	0.071	3.14	1.74e-174	4.53e-170	C-X-C motif chemokine ligand 11
IL2RA+ IL27+ M1-like	CCL4	0.936	0.471	3.14	0	0	C-C motif chemokine ligand 4
IL2RA+ IL27+ M1-like	MT2A	0.977	0.821	3.13	0	0	metallothionein 2A
M2-like scavenger	LYVE1	0.275	0.013	4.53	1.06e-211	2.75e-207	lymphatic vessel endothelial hyaluronan receptor 1
M2-like scavenger	CTD-2337J16.1	0.334	0.028	3.91	3.8e-217	9.89e-213
M2-like scavenger	IGF1	0.411	0.026	3.63	7.73e-298	2.01e-293	insulin like growth factor 1
M2-like scavenger	LILRB5	0.503	0.068	3.24	2.77e-278	7.21e-274	leukocyte immunoglobulin like receptor B5
M2-like scavenger	F13A1	0.87	0.222	2.97	0	0	coagulation factor XIII A chain
M2-like scavenger	PLTP	0.761	0.175	2.89	0	0	phospholipid transfer protein
M2-like scavenger	RNASE1	0.866	0.216	2.83	0	0	ribonuclease A family member 1, pancreatic
M2-like scavenger	ME1	0.409	0.059	2.76	1.51e-204	3.94e-200	malic enzyme 1
M2-like scavenger	SLC40A1	0.354	0.063	2.65	1.18e-150	3.08e-146	solute carrier family 40 member 1
M2-like scavenger	CD209	0.434	0.089	2.59	6.3e-174	1.64e-169	CD209 molecule
M2-like scavenger	CR1	0.325	0.061	2.53	6.4e-133	1.66e-128	complement C3b/C4b receptor 1 (Knops blood group)
M2-like scavenger	DAB2	0.68	0.209	2.49	1.72e-225	4.48e-221	DAB adaptor protein 2
M2-like scavenger	SDC3	0.444	0.098	2.46	4.85e-167	1.26e-162	syndecan 3
M2-like scavenger	FOLR2	0.858	0.21	2.45	0	0	folate receptor beta
M2-like scavenger	STAB1	0.75	0.21	2.42	1.87e-284	4.86e-280	stabilin 1
M2-like scavenger	SLCO2B1	0.555	0.132	2.38	1.59e-207	4.14e-203	solute carrier organic anion transporter family member 2B1
M2-like scavenger	COLEC12	0.313	0.058	2.36	1.33e-126	3.46e-122	collectin subfamily member 12
M2-like scavenger	GFRA2	0.355	0.073	2.28	3.26e-133	8.47e-129	GDNF family receptor alpha 2
M2-like scavenger	SEPP1	0.726	0.204	2.21	1.06e-257	2.76e-253
M2-like scavenger	WLS	0.287	0.046	2.2	1.07e-128	2.79e-124	Wnt ligand secretion mediator
M2-like scavenger	WWP1	0.458	0.117	2.19	2.4e-152	6.24e-148	WW domain containing E3 ubiquitin protein ligase 1
M2-like scavenger	MAF	0.687	0.204	2.16	2.92e-229	7.59e-225	MAF bZIP transcription factor
M2-like scavenger	EGR2	0.361	0.105	2.15	6.91e-97	1.8e-92	early growth response 2
M2-like scavenger	FRMD4B	0.689	0.218	2.14	7.43e-219	1.93e-214	FERM domain containing 4B
M2-like scavenger	GPR155	0.317	0.074	2.13	1.48e-105	3.85e-101	G protein-coupled receptor 155
M2-like scavenger	LGMN	0.822	0.343	2.11	2.27e-229	5.9e-225	legumain
M2-like scavenger	ZNF703	0.304	0.078	2.09	6.75e-91	1.76e-86	zinc finger protein 703
M2-like scavenger	FRMD4A	0.265	0.064	2.08	1.25e-84	3.25e-80	FERM domain containing 4A
M2-like scavenger	TRMT5	0.295	0.087	2.08	2.12e-76	5.5e-72	tRNA methyltransferase 5
M2-like scavenger	THBD	0.639	0.261	2.06	4.35e-140	1.13e-135	thrombomodulin
Antigen presenting M1-like	PKIB	0.312	0.053	2.93	3.72e-132	9.67e-128	cAMP-dependent protein kinase inhibitor beta
Antigen presenting M1-like	FCER1A	0.271	0.059	2.28	5.19e-91	1.35e-86	Fc epsilon receptor Ia
Antigen presenting M1-like	NRARP	0.503	0.137	1.96	1.02e-148	2.65e-144	NOTCH regulated ankyrin repeat protein
Antigen presenting M1-like	SLC25A19	0.608	0.204	1.92	1.05e-158	2.74e-154	solute carrier family 25 member 19
Antigen presenting M1-like	AXL	0.375	0.097	1.9	1.01e-109	2.62e-105	AXL receptor tyrosine kinase
Antigen presenting M1-like	SATB1	0.533	0.182	1.86	2.65e-126	6.89e-122	SATB homeobox 1
Antigen presenting M1-like	SDS	0.583	0.222	1.84	2.43e-121	6.32e-117	serine dehydratase
Antigen presenting M1-like	CYP2S1	0.326	0.073	1.81	4.22e-105	1.1e-100	cytochrome P450 family 2 subfamily S member 1
Antigen presenting M1-like	CLEC10A	0.624	0.238	1.81	1.43e-138	3.72e-134	C-type lectin domain containing 10A
Antigen presenting M1-like	AGPAT9	0.59	0.203	1.74	8.31e-138	2.16e-133
Antigen presenting M1-like	RUNX3	0.655	0.222	1.68	1.14e-160	2.97e-156	RUNX family transcription factor 3
Antigen presenting M1-like	ABI3	0.31	0.094	1.66	6.36e-73	1.65e-68	ABI family member 3
Antigen presenting M1-like	LGALS2	0.649	0.247	1.59	4.72e-141	1.23e-136	galectin 2
Antigen presenting M1-like	MIR181A1HG	0.314	0.088	1.59	6.37e-79	1.66e-74	MIR181A1 host gene
Antigen presenting M1-like	CEACAM4	0.261	0.079	1.59	5.84e-57	1.52e-52	CEA cell adhesion molecule 4
Antigen presenting M1-like	HLA-DQB1	0.991	0.724	1.58	6.71e-241	1.75e-236	major histocompatibility complex, class II, DQ beta 1
Antigen presenting M1-like	LOH12CR1	0.422	0.132	1.55	4.67e-99	1.21e-94
Antigen presenting M1-like	RALA	0.852	0.476	1.51	2.72e-156	7.08e-152	RAS like proto-oncogene A
Antigen presenting M1-like	HLA-DPB1	0.999	0.865	1.51	1.6e-277	4.17e-273	major histocompatibility complex, class II, DP beta 1
Antigen presenting M1-like	ARL4C	0.945	0.507	1.5	5.09e-215	1.32e-210	ADP ribosylation factor like GTPase 4C
Antigen presenting M1-like	VDR	0.429	0.137	1.49	2.28e-93	5.93e-89	vitamin D receptor
Antigen presenting M1-like	CXCR4	0.582	0.251	1.46	6.48e-96	1.69e-91	C-X-C motif chemokine receptor 4
Antigen presenting M1-like	FBXO34	0.42	0.146	1.44	6.34e-84	1.65e-79	F-box protein 34
Antigen presenting M1-like	TTYH2	0.327	0.111	1.4	1.88e-63	4.9e-59	tweety family member 2
Antigen presenting M1-like	CST7	0.366	0.097	1.39	1.66e-96	4.33e-92	cystatin F
Antigen presenting M1-like	FPR3	0.725	0.34	1.39	8.06e-120	2.1e-115	formyl peptide receptor 3
Antigen presenting M1-like	TRABD	0.458	0.159	1.38	6.28e-95	1.63e-90	TraB domain containing
Antigen presenting M1-like	HLA-DPA1	1	0.873	1.38	2.25e-283	5.84e-279	major histocompatibility complex, class II, DP alpha 1
Antigen presenting M1-like	EZR	0.933	0.564	1.35	1.94e-174	5.05e-170	ezrin
Antigen presenting M1-like	CCND2	0.443	0.213	1.35	8.88e-55	2.31e-50	cyclin D2
Early scavenger	CHI3L1	0.429	0.059	4.89	4.73e-207	1.23e-202	chitinase 3 like 1
Early scavenger	CXCL14	0.344	0.129	4.32	3.03e-66	7.87e-62	C-X-C motif chemokine ligand 14
Early scavenger	DCN	0.262	0.119	4.25	7.9e-35	2.05e-30	decorin
Early scavenger	KRT14	0.646	0.363	3.94	4.55e-127	1.18e-122	keratin 14
Early scavenger	KRT5	0.37	0.16	3.86	3.78e-61	9.84e-57	keratin 5
Early scavenger	DCD	0.531	0.31	3.21	9.11e-74	2.37e-69	dermcidin
Early scavenger	S100A2	0.52	0.367	3.21	1.82e-56	4.74e-52	S100 calcium binding protein A2
Early scavenger	FBP1	0.373	0.279	2.78	8.39e-23	2.18e-18	fructose-bisphosphatase 1
Early scavenger	MUCL1	0.252	0.159	2.58	1.38e-16	3.6e-12	mucin like 1
Early scavenger	CD52	0.459	0.325	2.47	2.86e-38	7.43e-34	CD52 molecule
Early scavenger	TREM2	0.318	0.162	2.45	6.93e-34	1.8e-29	triggering receptor expressed on myeloid cells 2
Early scavenger	APOC1	0.517	0.2	2.34	5e-100	1.3e-95	apolipoprotein C1
Early scavenger	LSP1	0.402	0.513	2.2	0.000229	1	lymphocyte specific protein 1
Early scavenger	CALM3	0.462	0.527	2.11	2.98e-12	7.76e-08	calmodulin 3
Early scavenger	CD9	0.373	0.27	2.08	3.35e-22	8.7e-18	CD9 molecule
Early scavenger	APOE	0.655	0.258	1.98	6.62e-136	1.72e-131	apolipoprotein E
Early scavenger	LIPA	0.414	0.336	1.92	1.54e-19	4e-15	lipase A, lysosomal acid type
Early scavenger	ACP5	0.404	0.366	1.91	6.65e-14	1.73e-09	acid phosphatase 5, tartrate resistant
Early scavenger	MTRNR2L2	0.452	0.451	1.84	5.5e-14	1.43e-09
Early scavenger	APEX1	0.146	0.25	1.83	9.36e-05	1	apurinic/apyrimidinic endodeoxyribonuclease 1
Early scavenger	VEGFB	0.157	0.251	1.79	0.00149	1	vascular endothelial growth factor B
Early scavenger	SPP1	0.343	0.096	1.79	4.19e-81	1.09e-76	secreted phosphoprotein 1
Early scavenger	NDUFC1	0.178	0.315	1.75	1.03e-05	0.269	NADH:ubiquinone oxidoreductase subunit C1
Early scavenger	KRT10	0.236	0.441	1.68	5.64e-07	0.0147	keratin 10
Early scavenger	FABP5	0.687	0.515	1.68	5.08e-71	1.32e-66	fatty acid binding protein 5
Early scavenger	ATP5G3	0.415	0.562	1.68	0.00288	1
Early scavenger	FABP4	0.564	0.174	1.62	3.75e-130	9.76e-126	fatty acid binding protein 4
Early scavenger	TIMM8B	0.184	0.341	1.59	4.09e-07	0.0106	translocase of inner mitochondrial membrane 8 homolog B
Early scavenger	ATP5A1	0.207	0.368	1.58	5.73e-06	0.149
Early scavenger	RP11-1143G9.4	0.519	0.559	1.58	2.48e-07	0.00644
TREM2+ M2-like	FABP4	0.925	0.148	4.1	0	0	fatty acid binding protein 4
TREM2+ M2-like	LPL	0.805	0.041	3.76	0	0	lipoprotein lipase
TREM2+ M2-like	TIMP3	0.516	0.037	3.73	3.72e-302	9.68e-298	TIMP metallopeptidase inhibitor 3
TREM2+ M2-like	FAIM3	0.42	0.018	3.43	1.27e-306	3.3e-302
TREM2+ M2-like	A2M	0.973	0.18	3.15	0	0	alpha-2-macroglobulin
TREM2+ M2-like	RARRES1	0.597	0.057	3.08	3.22e-305	8.36e-301	retinoic acid receptor responder 1
TREM2+ M2-like	FAIM	0.489	0.028	3.08	0	0	Fas apoptotic inhibitory molecule
TREM2+ M2-like	APOE	0.884	0.247	3.07	1.49e-244	3.89e-240	apolipoprotein E
TREM2+ M2-like	TREM2	0.915	0.103	3.03	0	0	triggering receptor expressed on myeloid cells 2
TREM2+ M2-like	FABP3	0.441	0.021	3.02	7.43e-307	1.93e-302	fatty acid binding protein 3
TREM2+ M2-like	DHRS9	0.784	0.076	3.01	0	0	dehydrogenase/reductase 9
TREM2+ M2-like	CYP27A1	0.632	0.033	3	0	0	cytochrome P450 family 27 subfamily A member 1
TREM2+ M2-like	DNASE2B	0.289	0.007	2.99	2.58e-243	6.72e-239	deoxyribonuclease 2 beta
TREM2+ M2-like	LIPA	0.975	0.278	2.99	1.34e-307	3.49e-303	lipase A, lysosomal acid type
TREM2+ M2-like	GPC4	0.341	0.009	2.95	3.52e-281	9.15e-277	glypican 4
TREM2+ M2-like	MATK	0.582	0.045	2.91	0	0	megakaryocyte-associated tyrosine kinase
TREM2+ M2-like	OTOA	0.63	0.058	2.88	0	0	otoancorin
TREM2+ M2-like	APOC1	0.882	0.171	2.85	1.91e-299	4.96e-295	apolipoprotein C1
TREM2+ M2-like	HGF	0.41	0.038	2.84	1.2e-203	3.13e-199	hepatocyte growth factor
TREM2+ M2-like	SCIN	0.331	0.025	2.83	1.11e-181	2.89e-177	scinderin
TREM2+ M2-like	FN1	0.297	0.073	2.81	1.08e-62	2.8e-58	fibronectin 1
TREM2+ M2-like	FCER2	0.314	0.032	2.8	1.37e-143	3.55e-139	Fc epsilon receptor II
TREM2+ M2-like	PRKAR1B	0.303	0.018	2.76	1.69e-187	4.39e-183	protein kinase cAMP-dependent type I regulatory subunit beta
TREM2+ M2-like	ITGA3	0.351	0.011	2.74	7.4e-273	1.92e-268	integrin subunit alpha 3
TREM2+ M2-like	CD36	0.934	0.266	2.73	1.38e-258	3.59e-254	CD36 molecule
TREM2+ M2-like	FABP5	0.981	0.489	2.68	2.44e-225	6.35e-221	fatty acid binding protein 5
TREM2+ M2-like	CD9	0.89	0.218	2.66	3.12e-265	8.12e-261	CD9 molecule
TREM2+ M2-like	PLD3	0.977	0.4	2.64	9.07e-247	2.36e-242	phospholipase D family member 3
TREM2+ M2-like	MITF	0.732	0.098	2.61	9.06e-298	2.36e-293	melanocyte inducing transcription factor
TREM2+ M2-like	C1orf228	0.43	0.048	2.6	4.19e-188	1.09e-183
M1-like	SERPINB2	0.706	0.137	3.89	2.69e-229	6.99e-225	serpin family B member 2
M1-like	SELL	0.41	0.05	3.51	6.74e-169	1.75e-164	selectin L
M1-like	ICAM3	0.345	0.061	3.13	2.78e-103	7.23e-99	intercellular adhesion molecule 3
M1-like	S100A12	0.693	0.164	3.08	5.23e-180	1.36e-175	S100 calcium binding protein A12
M1-like	CTB-61M7.2	0.764	0.18	3.05	4.1e-217	1.07e-212
M1-like	C19orf59	0.433	0.089	2.87	4.1e-115	1.07e-110
M1-like	FCAR	0.384	0.067	2.8	3.15e-114	8.19e-110	Fc alpha receptor
M1-like	FCN1	0.936	0.304	2.66	5.75e-233	1.49e-228	ficolin 1
M1-like	VCAN	0.895	0.324	2.63	1.18e-191	3.06e-187	versican
M1-like	GAPT	0.273	0.08	2.5	3.77e-45	9.81e-41	GRB2 binding adaptor protein, transmembrane
M1-like	S100A9	0.994	0.757	2.46	1.33e-164	3.45e-160	S100 calcium binding protein A9
M1-like	HPSE	0.33	0.093	2.43	1.37e-58	3.55e-54	heparanase
M1-like	S100A8	0.976	0.633	2.41	1.74e-154	4.53e-150	S100 calcium binding protein A8
M1-like	LIPN	0.275	0.073	2.36	2.77e-51	7.19e-47	lipase family member N
M1-like	TIMP1	0.985	0.732	2.29	5.37e-165	1.4e-160	TIMP metallopeptidase inhibitor 1
M1-like	NLRP3	0.766	0.334	2.28	1.67e-111	4.35e-107	NLR family pyrin domain containing 3
M1-like	LRG1	0.33	0.089	2.24	1.16e-60	3.02e-56	leucine rich alpha-2-glycoprotein 1
M1-like	PTX3	0.378	0.129	2.23	5.82e-52	1.51e-47	pentraxin 3
M1-like	APOBEC3A	0.822	0.311	2.2	4.19e-135	1.09e-130	apolipoprotein B mRNA editing enzyme catalytic subunit 3A
M1-like	TMCC3	0.26	0.08	2.17	1.18e-38	3.06e-34	transmembrane and coiled-coil domain family 3
M1-like	THBS1	0.869	0.416	2.15	3.77e-132	9.79e-128	thrombospondin 1
M1-like	FPR2	0.5	0.163	2.15	1.23e-76	3.21e-72	formyl peptide receptor 2
M1-like	CD93	0.826	0.338	2.06	1.01e-134	2.64e-130	CD93 molecule
M1-like	LAMB3	0.41	0.119	2.04	4.54e-70	1.18e-65	laminin subunit beta 3
M1-like	DUSP6	0.91	0.427	2.01	1.26e-143	3.28e-139	dual specificity phosphatase 6
M1-like	MLTK	0.665	0.256	2.01	3.15e-98	8.18e-94
M1-like	PLCXD1	0.283	0.095	1.99	1.53e-37	3.99e-33	phosphatidylinositol specific phospholipase C X domain containing 1
M1-like	F3	0.408	0.133	1.98	2.22e-58	5.76e-54	coagulation factor III, tissue factor
M1-like	ECE1	0.38	0.102	1.93	1.72e-67	4.47e-63	endothelin converting enzyme 1
M1-like	TRMT6	0.429	0.157	1.92	8.24e-56	2.14e-51	tRNA methyltransferase 6 non-catalytic subunit
Suppressive M2-like	FCER1A	0.384	0.084	3.17	4.71e-56	1.22e-51	Fc epsilon receptor Ia
Suppressive M2-like	FOS	0.97	0.494	3	4.02e-111	1.04e-106	Fos proto-oncogene, AP-1 transcription factor subunit
Suppressive M2-like	KLF2	0.784	0.256	2.7	5.4e-90	1.4e-85	KLF transcription factor 2
Suppressive M2-like	HHEX	0.267	0.062	2.43	4.98e-34	1.29e-29	hematopoietically expressed homeobox
Suppressive M2-like	SIK1	0.733	0.256	2.39	2.22e-76	5.76e-72	salt inducible kinase 1
Suppressive M2-like	ZNF503	0.353	0.11	2.39	5.23e-33	1.36e-28	zinc finger protein 503
Suppressive M2-like	RP11-169K16.9	0.254	0.094	2.36	2.63e-17	6.84e-13
Suppressive M2-like	IER5L	0.401	0.12	2.35	5.67e-39	1.47e-34	immediate early response 5 like
Suppressive M2-like	KLF4	0.914	0.42	2.31	1.16e-92	3.01e-88	KLF transcription factor 4
Suppressive M2-like	MIS18BP1	0.466	0.15	2.27	1.53e-44	3.97e-40	MIS18 binding protein 1
Suppressive M2-like	FILIP1L	0.302	0.147	2.27	2.28e-13	5.93e-09	filamin A interacting protein 1 like
Suppressive M2-like	SNHG12	0.466	0.187	2.24	2.28e-31	5.94e-27	small nucleolar RNA host gene 12
Suppressive M2-like	MIR24-2	0.504	0.209	2.15	3e-33	7.81e-29	microRNA 24-2
Suppressive M2-like	PLCB2	0.289	0.111	2.13	1.69e-19	4.4e-15	phospholipase C beta 2
Suppressive M2-like	RGS2	0.797	0.411	2.12	3.35e-54	8.71e-50	regulator of G protein signaling 2
Suppressive M2-like	HNRNPU-AS1	0.263	0.101	2.08	3.25e-16	8.46e-12
Suppressive M2-like	FOSB	0.983	0.663	2.08	1.39e-89	3.61e-85	FosB proto-oncogene, AP-1 transcription factor subunit
Suppressive M2-like	ATF3	0.888	0.551	2.06	6.13e-61	1.59e-56	activating transcription factor 3
Suppressive M2-like	P2RY14	0.25	0.079	2.04	5.84e-21	1.52e-16	purinergic receptor P2Y14
Suppressive M2-like	AMICA1	0.681	0.3	2.04	1.73e-51	4.49e-47
Suppressive M2-like	JUN	0.914	0.558	2	6.47e-53	1.68e-48	Jun proto-oncogene, AP-1 transcription factor subunit
Suppressive M2-like	2024-03-01	0.435	0.189	1.98	6.64e-26	1.73e-21
Suppressive M2-like	CD69	0.289	0.086	1.98	9.16e-26	2.38e-21	CD69 molecule
Suppressive M2-like	ZFP36L2	0.862	0.409	1.98	2.34e-70	6.09e-66	ZFP36 ring finger protein like 2
Suppressive M2-like	SOX4	0.306	0.139	1.97	1.35e-13	3.5e-09	SRY-box transcription factor 4
Suppressive M2-like	RGS18	0.297	0.11	1.97	1.2e-20	3.13e-16	regulator of G protein signaling 18
Suppressive M2-like	FAM105A	0.31	0.132	1.93	2.25e-17	5.85e-13
Suppressive M2-like	PLK2	0.263	0.144	1.93	2.19e-08	0.000568	polo like kinase 2
Suppressive M2-like	TSC22D3	0.793	0.408	1.89	5.09e-52	1.32e-47	TSC22 domain family member 3
Suppressive M2-like	NR4A2	0.888	0.528	1.88	5.34e-63	1.39e-58	nuclear receptor subfamily 4 group A member 2
Early activated	NBPF9	0.299	0.179	2.62	3.71e-08	0.000965	NBPF member 9
Early activated	RNU11	0.259	0.199	2.3	0.000858	1	RNA, U11 small nuclear
Early activated	MIR29A	0.667	0.541	2.3	1.08e-20	2.81e-16	microRNA 29a
Early activated	OGT	0.299	0.216	2.28	1.5e-05	0.389	O-linked N-acetylglucosamine (GlcNAc) transferase
Early activated	NPIPB5	0.259	0.192	2.25	0.000422	1	nuclear pore complex interacting protein family member B5
Early activated	NABP1	0.73	0.671	2.17	5.52e-20	1.43e-15	nucleic acid binding protein 1
Early activated	GPATCH2L	0.425	0.362	2.17	5.16e-07	0.0134	G-patch domain containing 2 like
Early activated	MALAT1	1	0.985	2.14	5.37e-69	1.4e-64	metastasis associated lung adenocarcinoma transcript 1
Early activated	LUCAT1	0.351	0.292	2.12	8.43e-05	1	lung cancer associated transcript 1
Early activated	ANKLE2	0.402	0.41	2.11	0.00171	1	ankyrin repeat and LEM domain containing 2
Early activated	MTRNR2L12	0.603	0.426	2.03	1.97e-18	5.12e-14
Early activated	NFKBID	0.356	0.354	2.02	0.00354	1	NFKB inhibitor delta
Early activated	RP11-138A9.1	0.431	0.38	2.01	2.69e-06	0.0699
Early activated	MYO9B	0.575	0.514	2	1.29e-13	3.36e-09	myosin IXB
Early activated	MT-ND6	0.351	0.309	1.98	0.000244	1	mitochondrially encoded NADH:ubiquinone oxidoreductase core subunit 6
Early activated	ABL2	0.672	0.589	1.98	3.52e-17	9.17e-13	ABL proto-oncogene 2, non-receptor tyrosine kinase
Early activated	MTRNR2L2	0.621	0.445	1.97	4.36e-16	1.13e-11
Early activated	LINC-PINT	0.351	0.299	1.94	7.49e-05	1	long intergenic non-protein coding RNA, p53 induced transcript
Early activated	RP11-138A9.2	0.379	0.315	1.94	1.39e-05	0.361
Early activated	KCNQ1OT1	0.379	0.307	1.9	2.28e-05	0.593	KCNQ1 opposite strand/antisense transcript 1
Early activated	ERO1LB	0.316	0.244	1.89	7.33e-05	1
Early activated	MTRNR2L8	0.546	0.446	1.88	3.9e-09	0.000101
Early activated	MAP4K4	0.408	0.396	1.85	0.000717	1	mitogen-activated protein kinase kinase kinase kinase 4
Early activated	USP36	0.299	0.255	1.85	0.00155	1	ubiquitin specific peptidase 36
Early activated	PDE4DIP	0.644	0.613	1.83	1.98e-11	5.16e-07	phosphodiesterase 4D interacting protein
Early activated	DOT1L	0.305	0.268	1.83	0.00286	1	DOT1 like histone lysine methyltransferase
Early activated	NEAT1	0.989	0.89	1.79	1.08e-51	2.81e-47	nuclear paraspeckle assembly transcript 1
Early activated	ITGAX	0.443	0.491	1.78	0.00394	1	integrin subunit alpha X
Early activated	MMP19	0.437	0.386	1.78	1.92e-05	0.5	matrix metallopeptidase 19
Early activated	SMG1	0.477	0.451	1.77	6.3e-07	0.0164	SMG1 nonsense mediated mRNA decay associated PI3K related kinase
IL2RA+ IL27- M1-like	HILPDA	0.506	0.022	6.57	5.72e-235	1.49e-230	hypoxia inducible lipid droplet associated
IL2RA+ IL27- M1-like	HSPA6	0.816	0.163	6.21	3.23e-131	8.39e-127	heat shock protein family A (Hsp70) member 6
IL2RA+ IL27- M1-like	HSPA1B	0.962	0.278	5.03	3.98e-129	1.03e-124	heat shock protein family A (Hsp70) member 1B
IL2RA+ IL27- M1-like	BAG3	0.741	0.208	4.81	6.79e-84	1.77e-79	BAG cochaperone 3
IL2RA+ IL27- M1-like	DNAJB1	0.949	0.471	4.5	3.02e-91	7.84e-87	DnaJ heat shock protein family (Hsp40) member B1
IL2RA+ IL27- M1-like	ZFAND2A	0.722	0.299	4.43	2.51e-56	6.53e-52	zinc finger AN1-type containing 2A
IL2RA+ IL27- M1-like	HSPB1	0.861	0.353	4.22	1.43e-79	3.71e-75	heat shock protein family B (small) member 1
IL2RA+ IL27- M1-like	FKBP4	0.563	0.129	4.09	2.52e-66	6.55e-62	FKBP prolyl isomerase 4
IL2RA+ IL27- M1-like	HSPA1A	0.981	0.491	4.04	1.07e-98	2.77e-94	heat shock protein family A (Hsp70) member 1A
IL2RA+ IL27- M1-like	HSPH1	0.892	0.488	3.9	3.39e-71	8.82e-67	heat shock protein family H (Hsp110) member 1
IL2RA+ IL27- M1-like	DNAJA4	0.576	0.139	3.9	3.81e-65	9.91e-61	DnaJ heat shock protein family (Hsp40) member A4
IL2RA+ IL27- M1-like	HSPD1	0.886	0.546	3.77	3.3e-64	8.58e-60	heat shock protein family D (Hsp60) member 1
IL2RA+ IL27- M1-like	SNAI1	0.392	0.078	3.7	3.95e-48	1.03e-43	snail family transcriptional repressor 1
IL2RA+ IL27- M1-like	DDIT4	0.715	0.332	3.59	6.7e-44	1.74e-39	DNA damage inducible transcript 4
IL2RA+ IL27- M1-like	IER5	0.848	0.473	3.59	1.5e-56	3.89e-52	immediate early response 5
IL2RA+ IL27- M1-like	CACYBP	0.734	0.321	3.55	2.68e-54	6.96e-50	calcyclin binding protein
IL2RA+ IL27- M1-like	HSP90AA1	0.994	0.912	3.44	4.68e-83	1.22e-78	heat shock protein 90 alpha family class A member 1
IL2RA+ IL27- M1-like	DNAJB4	0.557	0.256	3.34	1.76e-29	4.59e-25	DnaJ heat shock protein family (Hsp40) member B4
IL2RA+ IL27- M1-like	CD69	0.297	0.089	3.3	4.95e-21	1.29e-16	CD69 molecule
IL2RA+ IL27- M1-like	HSPE1	0.829	0.528	3.28	3.2e-49	8.32e-45	heat shock protein family E (Hsp10) member 1
IL2RA+ IL27- M1-like	PRRG4	0.361	0.092	3.11	6.13e-32	1.59e-27	proline rich and Gla domain 4
IL2RA+ IL27- M1-like	P2RX7	0.494	0.129	3.1	1.74e-47	4.53e-43	purinergic receptor P2X 7
IL2RA+ IL27- M1-like	ZC3HAV1	0.684	0.428	2.97	3.99e-27	1.04e-22	zinc finger CCCH-type containing, antiviral 1
IL2RA+ IL27- M1-like	HIF1A-AS2	0.437	0.139	2.92	1.18e-29	3.08e-25
IL2RA+ IL27- M1-like	CTA-292E10.6	0.329	0.081	2.89	1.44e-29	3.73e-25
IL2RA+ IL27- M1-like	PDK1	0.278	0.073	2.88	3.06e-23	7.95e-19	pyruvate dehydrogenase kinase 1
IL2RA+ IL27- M1-like	CA2	0.316	0.103	2.87	3.68e-20	9.56e-16	carbonic anhydrase 2
IL2RA+ IL27- M1-like	CHORDC1	0.677	0.347	2.84	2.34e-35	6.08e-31	cysteine and histidine rich domain containing 1
IL2RA+ IL27- M1-like	CCL4L1	0.285	0.071	2.81	6.7e-24	1.74e-19
IL2RA+ IL27- M1-like	HERC5	0.291	0.096	2.8	9.1e-18	2.37e-13	HECT and RLD domain containing E3 ubiquitin protein ligase 5

## Sheet: ISG_annotated_DEGs
cluster	gene	pct.1	pct.2	avg_log2FC	p_val	p_val_adj	description
NLRP3+ ISG	IFIT2	0.727	0.352	2.06	0	0	interferon induced protein with tetratricopeptide repeats 2
NLRP3+ ISG	IFIT3	0.764	0.449	1.44	0	0	interferon induced protein with tetratricopeptide repeats 3
NLRP3+ ISG	PDE4B	0.812	0.513	1.4	0	0	phosphodiesterase 4B
NLRP3+ ISG	CD69	0.533	0.29	1.38	7.66e-171	1.99e-166	CD69 molecule
NLRP3+ ISG	NLRP3	0.304	0.151	1.27	2.14e-83	5.57e-79	NLR family pyrin domain containing 3
NLRP3+ ISG	PELI1	0.566	0.297	1.26	1.33e-194	3.46e-190	pellino E3 ubiquitin protein ligase 1
NLRP3+ ISG	SOCS3	0.478	0.252	1.26	1.58e-140	4.1e-136	suppressor of cytokine signaling 3
NLRP3+ ISG	IL1B	0.914	0.717	1.23	7.66e-268	1.99e-263	interleukin 1 beta
NLRP3+ ISG	RSAD2	0.303	0.172	1.21	1.53e-60	3.98e-56	radical S-adenosyl methionine domain containing 2
NLRP3+ ISG	CLEC7A	0.582	0.329	1.19	1.62e-172	4.22e-168	C-type lectin domain containing 7A
NLRP3+ ISG	KB-1507C5.4	0.525	0.293	1.15	1.6e-143	4.15e-139
NLRP3+ ISG	MX1	0.427	0.228	1.11	1.01e-111	2.63e-107	MX dynamin like GTPase 1
NLRP3+ ISG	RHOH	0.738	0.46	1.1	4.27e-230	1.11e-225	ras homolog family member H
NLRP3+ ISG	HCAR3	0.791	0.505	1.08	1.05e-244	2.72e-240	hydroxycarboxylic acid receptor 3
NLRP3+ ISG	ZC3HAV1	0.304	0.156	1.06	3.16e-75	8.23e-71	zinc finger CCCH-type containing, antiviral 1
NLRP3+ ISG	WSB1	0.593	0.376	1.06	2.52e-136	6.55e-132	WD repeat and SOCS box containing 1
NLRP3+ ISG	PLEK	0.99	0.861	1.05	0	0	pleckstrin
NLRP3+ ISG	TRIM25	0.512	0.288	1.01	9.93e-128	2.58e-123	tripartite motif containing 25
NLRP3+ ISG	RP11-701P16.5	0.835	0.555	0.99	3.87e-255	1.01e-250
NLRP3+ ISG	MX2	0.618	0.376	0.98	4.97e-153	1.29e-148	MX dynamin like GTPase 2
NLRP3+ ISG	ARID4B	0.468	0.279	0.98	2.3e-98	5.98e-94	AT-rich interaction domain 4B
NLRP3+ ISG	STEAP4	0.253	0.139	0.98	3.13e-51	8.14e-47	STEAP4 metalloreductase
NLRP3+ ISG	MIR29A	0.566	0.372	0.98	2.09e-112	5.43e-108	microRNA 29a
NLRP3+ ISG	NFAT5	0.261	0.149	0.97	2.65e-48	6.88e-44	nuclear factor of activated T cells 5
NLRP3+ ISG	IL1RN	0.984	0.797	0.95	0	0	interleukin 1 receptor antagonist
NLRP3+ ISG	BCL6	0.512	0.318	0.91	4.15e-98	1.08e-93	BCL6 transcription repressor
NLRP3+ ISG	SAMD9	0.294	0.165	0.9	2.38e-56	6.19e-52	sterile alpha motif domain containing 9
NLRP3+ ISG	ZFP36	0.671	0.482	0.89	8.77e-114	2.28e-109	ZFP36 ring finger protein
NLRP3+ ISG	IL1A	0.649	0.461	0.88	8.86e-106	2.3e-101	interleukin 1 alpha
NLRP3+ ISG	FFAR2	0.801	0.561	0.88	6.62e-190	1.72e-185	free fatty acid receptor 2
IDO+ TNF+ ISG	IDO1	0.264	0.106	1.81	1.95e-103	5.08e-99	indoleamine 2,3-dioxygenase 1
IDO+ TNF+ ISG	SNX10	0.483	0.208	1.79	6.68e-209	1.74e-204	sorting nexin 10
IDO+ TNF+ ISG	SLAMF7	0.486	0.208	1.65	1.78e-202	4.62e-198	SLAM family member 7
IDO+ TNF+ ISG	C15orf48	0.911	0.58	1.63	0	0	chromosome 15 open reading frame 48
IDO+ TNF+ ISG	CCL3	0.866	0.534	1.5	0	0	C-C motif chemokine ligand 3
IDO+ TNF+ ISG	LGALS3	0.283	0.121	1.44	4.75e-96	1.24e-91	galectin 3
IDO+ TNF+ ISG	CCL4L1	0.406	0.181	1.38	1.11e-139	2.89e-135
IDO+ TNF+ ISG	PI3	0.588	0.354	1.34	1.33e-143	3.47e-139	peptidase inhibitor 3
IDO+ TNF+ ISG	CXCR4	0.279	0.123	1.3	8.46e-87	2.2e-82	C-X-C motif chemokine receptor 4
IDO+ TNF+ ISG	CCL4	0.934	0.663	1.28	0	0	C-C motif chemokine ligand 4
IDO+ TNF+ ISG	PLEKHB2	0.33	0.151	1.28	7.39e-101	1.92e-96	pleckstrin homology domain containing B2
IDO+ TNF+ ISG	DRAM1	0.281	0.131	1.26	2.06e-80	5.35e-76	DNA damage regulated autophagy modulator 1
IDO+ TNF+ ISG	NCF1	0.296	0.164	1.18	1.13e-60	2.95e-56	neutrophil cytosolic factor 1
IDO+ TNF+ ISG	HLA-DRA	0.32	0.207	1.14	3.69e-42	9.59e-38	major histocompatibility complex, class II, DR alpha
IDO+ TNF+ ISG	TPI1	0.269	0.136	1.14	7.59e-63	1.97e-58	triosephosphate isomerase 1
IDO+ TNF+ ISG	ERBB2IP	0.275	0.144	1.13	1.01e-60	2.64e-56
IDO+ TNF+ ISG	RILPL2	0.72	0.412	1.12	2.2e-229	5.71e-225	Rab interacting lysosomal protein like 2
IDO+ TNF+ ISG	LIMS1	0.459	0.249	1.11	8.35e-111	2.17e-106	LIM zinc finger domain containing 1
IDO+ TNF+ ISG	CD83	0.598	0.323	1.1	1.41e-167	3.68e-163	CD83 molecule
IDO+ TNF+ ISG	CCL3L3	0.413	0.219	1.08	1.4e-96	3.64e-92	C-C motif chemokine ligand 3 like 3
IDO+ TNF+ ISG	SLC43A3	0.309	0.149	1.06	1.31e-79	3.4e-75	solute carrier family 43 member 3
IDO+ TNF+ ISG	GABARAPL2	0.463	0.271	1.06	7.58e-96	1.97e-91	GABA type A receptor associated protein like 2
IDO+ TNF+ ISG	RALGDS	0.555	0.314	1.06	1.83e-134	4.76e-130	ral guanine nucleotide dissociation stimulator
IDO+ TNF+ ISG	CXCL2	0.287	0.167	1.04	2.98e-50	7.76e-46	C-X-C motif chemokine ligand 2
IDO+ TNF+ ISG	CSTB	0.259	0.141	1.04	4.31e-50	1.12e-45	cystatin B
IDO+ TNF+ ISG	IRAK3	0.497	0.26	1	1.12e-124	2.91e-120	interleukin 1 receptor associated kinase 3
IDO+ TNF+ ISG	SQSTM1	0.729	0.469	0.96	5.82e-172	1.51e-167	sequestosome 1
IDO+ TNF+ ISG	NINJ1	0.601	0.36	0.95	7.9e-132	2.05e-127	ninjurin 1
IDO+ TNF+ ISG	P2RX4	0.266	0.142	0.95	9.21e-53	2.39e-48	purinergic receptor P2X 4
IDO+ TNF+ ISG	EIF5A	0.271	0.138	0.94	7.15e-59	1.86e-54	eukaryotic translation initiation factor 5A
NCF+ ISG	C5AR1	0.354	0.06	3.32	3.61e-285	9.38e-281	complement C5a receptor 1
NCF+ ISG	RGS2	0.405	0.068	3.19	0	0	regulator of G protein signaling 2
NCF+ ISG	S100A12	0.395	0.09	3.05	1.98e-248	5.16e-244	S100 calcium binding protein A12
NCF+ ISG	SLC11A1	0.261	0.04	2.97	2.79e-214	7.27e-210	solute carrier family 11 member 1
NCF+ ISG	PROK2	0.42	0.112	2.61	1.3e-218	3.38e-214	prokineticin 2
NCF+ ISG	SYAP1	0.344	0.084	2.38	2.07e-187	5.37e-183	synapse associated protein 1
NCF+ ISG	DUSP6	0.528	0.15	2.29	3.55e-270	9.24e-266	dual specificity phosphatase 6
NCF+ ISG	TALDO1	0.302	0.079	2.26	2.46e-150	6.4e-146	transaldolase 1
NCF+ ISG	TXNIP	0.265	0.092	2.07	7.06e-90	1.84e-85	thioredoxin interacting protein
NCF+ ISG	FAM65B	0.269	0.073	2.05	3.64e-123	9.46e-119
NCF+ ISG	CMTM2	0.399	0.123	2.02	1.9e-170	4.94e-166	CKLF like MARVEL transmembrane domain containing 2
NCF+ ISG	JMJD1C	0.316	0.105	1.84	3.71e-114	9.64e-110	jumonji domain containing 1C
NCF+ ISG	S100A4	0.583	0.253	1.84	1.32e-185	3.44e-181	S100 calcium binding protein A4
NCF+ ISG	KIAA1551	0.309	0.109	1.81	2.82e-101	7.33e-97
NCF+ ISG	S100A11	0.839	0.466	1.79	5.9e-287	1.53e-282	S100 calcium binding protein A11
NCF+ ISG	S100A8	0.974	0.786	1.75	0	0	S100 calcium binding protein A8
NCF+ ISG	S100A9	0.97	0.753	1.67	0	0	S100 calcium binding protein A9
NCF+ ISG	CD14	0.271	0.098	1.65	1.41e-83	3.67e-79	CD14 molecule
NCF+ ISG	NCF2	0.315	0.118	1.64	1.52e-93	3.96e-89	neutrophil cytosolic factor 2
NCF+ ISG	SELL	0.326	0.116	1.64	9.54e-105	2.48e-100	selectin L
NCF+ ISG	MBOAT7	0.319	0.11	1.63	2.89e-106	7.53e-102	membrane bound O-acyltransferase domain containing 7
NCF+ ISG	RNF149	0.617	0.275	1.62	4.28e-188	1.11e-183	ring finger protein 149
NCF+ ISG	LST1	0.523	0.228	1.56	2.49e-141	6.47e-137	leukocyte specific transcript 1
NCF+ ISG	LSP1	0.269	0.1	1.56	9.77e-78	2.54e-73	lymphocyte specific protein 1
NCF+ ISG	ACTG1	0.402	0.191	1.55	4.84e-84	1.26e-79	actin gamma 1
NCF+ ISG	RNASET2	0.25	0.097	1.54	7.55e-67	1.96e-62	ribonuclease T2
NCF+ ISG	GLUL	0.527	0.241	1.52	6.41e-136	1.67e-131	glutamate-ammonia ligase
NCF+ ISG	GMFG	0.422	0.176	1.51	7.2e-113	1.87e-108	glia maturation factor gamma
NCF+ ISG	TPM4	0.551	0.267	1.5	6.69e-130	1.74e-125	tropomyosin 4
NCF+ ISG	TPM3	0.368	0.161	1.46	1.99e-85	5.16e-81	tropomyosin 3
CD74+ ISG	RPL10A	0.367	0.092	2.88	1.55e-149	4.02e-145	ribosomal protein L10a
CD74+ ISG	RPS10	0.325	0.083	2.87	8.16e-127	2.12e-122	ribosomal protein S10
CD74+ ISG	KRT14	0.541	0.156	2.84	4.48e-209	1.16e-204	keratin 14
CD74+ ISG	RPS18	0.689	0.272	2.83	9.69e-220	2.52e-215	ribosomal protein S18
CD74+ ISG	RPS5	0.396	0.102	2.8	4.42e-159	1.15e-154	ribosomal protein S5
CD74+ ISG	GNB2L1	0.331	0.083	2.78	2.01e-132	5.23e-128
CD74+ ISG	RPL37A	0.53	0.165	2.75	3.1e-186	8.07e-182	ribosomal protein L37a
CD74+ ISG	RPLP0	0.409	0.113	2.72	5.95e-152	1.55e-147	ribosomal protein lateral stalk subunit P0
CD74+ ISG	RPL22	0.417	0.112	2.71	7.31e-161	1.9e-156	ribosomal protein L22
CD74+ ISG	RPL3	0.498	0.155	2.7	2.83e-169	7.36e-165	ribosomal protein L3
CD74+ ISG	RPS23	0.61	0.207	2.68	1.31e-208	3.41e-204	ribosomal protein S23
CD74+ ISG	RPSA	0.306	0.074	2.67	5.08e-123	1.32e-118	ribosomal protein SA
CD74+ ISG	RPL29	0.507	0.159	2.63	2.33e-174	6.06e-170	ribosomal protein L29
CD74+ ISG	RPS4X	0.452	0.142	2.63	3.94e-148	1.03e-143	ribosomal protein S4 X-linked
CD74+ ISG	RPL35	0.432	0.128	2.61	3.35e-150	8.72e-146	ribosomal protein L35
CD74+ ISG	RPL13A	0.479	0.156	2.57	7.05e-154	1.83e-149	ribosomal protein L13a
CD74+ ISG	RPL12	0.573	0.208	2.57	1.35e-178	3.5e-174	ribosomal protein L12
CD74+ ISG	RPL32	0.656	0.288	2.57	1.15e-174	2.98e-170	ribosomal protein L32
CD74+ ISG	RPS3	0.47	0.167	2.56	2.04e-136	5.31e-132	ribosomal protein S3
CD74+ ISG	RPL23A	0.347	0.106	2.55	7.8e-108	2.03e-103	ribosomal protein L23a
CD74+ ISG	RPL11	0.571	0.228	2.54	3.06e-158	7.97e-154	ribosomal protein L11
CD74+ ISG	RPS14	0.61	0.252	2.53	1.64e-168	4.25e-164	ribosomal protein S14
CD74+ ISG	RPL7A	0.472	0.15	2.53	1.98e-155	5.15e-151	ribosomal protein L7a
CD74+ ISG	KRT5	0.278	0.072	2.51	7.04e-100	1.83e-95	keratin 5
CD74+ ISG	RPL31	0.263	0.075	2.51	1.41e-83	3.67e-79	ribosomal protein L31
CD74+ ISG	EEF1B2	0.275	0.074	2.49	4.61e-95	1.2e-90	eukaryotic translation elongation factor 1 beta 2
CD74+ ISG	RPS8	0.609	0.226	2.49	3.44e-188	8.94e-184	ribosomal protein S8
CD74+ ISG	RPL26	0.497	0.184	2.49	2.37e-139	6.15e-135	ribosomal protein L26
CD74+ ISG	RPL6	0.513	0.163	2.48	2.08e-169	5.41e-165	ribosomal protein L6
CD74+ ISG	RPS15A	0.537	0.196	2.48	1.84e-158	4.8e-154	ribosomal protein S15a
JUN+ ISG	HSPA1B	0.537	0.03	6.52	0	0	heat shock protein family A (Hsp70) member 1B
JUN+ ISG	DNAJB1	0.614	0.054	5.71	0	0	DnaJ heat shock protein family (Hsp40) member B1
JUN+ ISG	HSPA1A	0.574	0.073	5.43	0	0	heat shock protein family A (Hsp70) member 1A
JUN+ ISG	HSPH1	0.396	0.024	5.29	0	0	heat shock protein family H (Hsp110) member 1
JUN+ ISG	HSPE1	0.308	0.041	3.71	9.87e-180	2.57e-175	heat shock protein family E (Hsp10) member 1
JUN+ ISG	HSPD1	0.278	0.036	3.6	3.95e-162	1.03e-157	heat shock protein family D (Hsp60) member 1
JUN+ ISG	HSP90AA1	0.756	0.332	3.4	2.38e-173	6.18e-169	heat shock protein 90 alpha family class A member 1
JUN+ ISG	ZFP36L2	0.252	0.047	3.2	2.68e-104	6.97e-100	ZFP36 ring finger protein like 2
JUN+ ISG	HSP90AB1	0.542	0.146	3.15	9.17e-171	2.38e-166	heat shock protein 90 alpha family class B member 1
JUN+ ISG	JUN	0.313	0.081	3.08	1.29e-89	3.36e-85	Jun proto-oncogene, AP-1 transcription factor subunit
JUN+ ISG	HSPA8	0.351	0.063	2.84	1.6e-149	4.16e-145	heat shock protein family A (Hsp70) member 8
JUN+ ISG	FOS	0.399	0.145	2.52	8.56e-74	2.23e-69	Fos proto-oncogene, AP-1 transcription factor subunit
JUN+ ISG	FOSB	0.475	0.146	2.31	5.2e-117	1.35e-112	FosB proto-oncogene, AP-1 transcription factor subunit
JUN+ ISG	JUND	0.56	0.21	2.14	3.92e-110	1.02e-105	JunD proto-oncogene, AP-1 transcription factor subunit
JUN+ ISG	KLF2	0.292	0.107	2.13	1.68e-48	4.36e-44	KLF transcription factor 2
JUN+ ISG	MT-CO1	0.694	0.519	1.81	3.36e-50	8.74e-46	mitochondrially encoded cytochrome c oxidase I
JUN+ ISG	MT-ATP6	0.797	0.632	1.8	3.41e-51	8.86e-47	mitochondrially encoded ATP synthase membrane subunit 6
JUN+ ISG	FUS	0.36	0.165	1.68	3.1e-41	8.07e-37	FUS RNA binding protein
JUN+ ISG	UBB	0.418	0.21	1.66	2.86e-41	7.44e-37	ubiquitin B
JUN+ ISG	DNAJB6	0.317	0.145	1.58	2.04e-34	5.32e-30	DnaJ heat shock protein family (Hsp40) member B6
JUN+ ISG	MT-ND5	0.514	0.294	1.52	2.61e-43	6.79e-39	mitochondrially encoded NADH:ubiquinone oxidoreductase core subunit 5
JUN+ ISG	MT-CYB	0.761	0.6	1.5	1.83e-45	4.76e-41	mitochondrially encoded cytochrome b
JUN+ ISG	MTRNR2L2	0.36	0.252	1.49	5.48e-13	1.42e-08
JUN+ ISG	MT-ND3	0.742	0.583	1.47	3.58e-43	9.3e-39	mitochondrially encoded NADH:ubiquinone oxidoreductase core subunit 3
JUN+ ISG	UBC	0.553	0.339	1.37	1.13e-41	2.94e-37	ubiquitin C
JUN+ ISG	MT-CO3	0.794	0.7	1.32	4.32e-33	1.12e-28	mitochondrially encoded cytochrome c oxidase III
JUN+ ISG	MT-CO2	0.85	0.726	1.31	7.59e-47	1.97e-42	mitochondrially encoded cytochrome c oxidase II
JUN+ ISG	BTG1	0.545	0.309	1.23	3.24e-42	8.42e-38	BTG anti-proliferation factor 1
JUN+ ISG	RPL13A	0.321	0.174	1.18	1.57e-22	4.08e-18	ribosomal protein L13a
JUN+ ISG	RPS20	0.265	0.135	1.16	3.89e-20	1.01e-15	ribosomal protein S20
SON+ ISG	MT-CO1	0.863	0.517	2.6	2.8e-107	7.29e-103	mitochondrially encoded cytochrome c oxidase I
SON+ ISG	MT-ND5	0.766	0.29	2.42	5e-133	1.3e-128	mitochondrially encoded NADH:ubiquinone oxidoreductase core subunit 5
SON+ ISG	MT-ND3	0.916	0.58	2.28	4.84e-117	1.26e-112	mitochondrially encoded NADH:ubiquinone oxidoreductase core subunit 3
SON+ ISG	MT-CO3	0.937	0.697	2.23	6.67e-109	1.74e-104	mitochondrially encoded cytochrome c oxidase III
SON+ ISG	MT-ATP6	0.924	0.631	2.17	4.43e-112	1.15e-107	mitochondrially encoded ATP synthase membrane subunit 6
SON+ ISG	MT-CYB	0.924	0.597	2.12	2.28e-119	5.93e-115	mitochondrially encoded cytochrome b
SON+ ISG	MT-ND4L	0.508	0.191	2.11	3.96e-65	1.03e-60	mitochondrially encoded NADH:ubiquinone oxidoreductase core subunit 4L
SON+ ISG	MT-CO2	0.966	0.725	2.08	1.21e-120	3.14e-116	mitochondrially encoded cytochrome c oxidase II
SON+ ISG	MT-ND4	0.929	0.631	2.04	1.12e-108	2.91e-104	mitochondrially encoded NADH:ubiquinone oxidoreductase core subunit 4
SON+ ISG	MT-ND2	0.897	0.596	1.9	9.53e-102	2.48e-97	mitochondrially encoded NADH:ubiquinone oxidoreductase core subunit 2
SON+ ISG	MT-ND1	0.939	0.704	1.73	2.99e-103	7.78e-99	mitochondrially encoded NADH:ubiquinone oxidoreductase core subunit 1
SON+ ISG	MTRNR2L2	0.421	0.253	1.37	7.08e-19	1.84e-14
SON+ ISG	MTRNR2L12	0.366	0.224	1.25	6.15e-15	1.6e-10
SON+ ISG	MTRNR2L8	0.421	0.341	1.02	1.14e-07	0.00296
SON+ ISG	DENND4A	0.289	0.226	0.69	0.00059	1	DENN domain containing 4A
SON+ ISG	SON	0.258	0.21	0.64	0.00214	1	SON DNA and RNA binding protein
SON+ ISG	RPL6	0.263	0.189	0.63	8.11e-05	1	ribosomal protein L6
SON+ ISG	RPL18	0.271	0.209	0.59	0.000575	1	ribosomal protein L18
SON+ ISG	RPL13	0.392	0.311	0.58	8.12e-06	0.211	ribosomal protein L13
SON+ ISG	VIM	0.318	0.276	0.57	0.00976	1	vimentin
SON+ ISG	EEF1A1	0.526	0.466	0.56	1.89e-05	0.49	eukaryotic translation elongation factor 1 alpha 1
SON+ ISG	IRAK3	0.382	0.328	0.55	0.00039	1	interleukin 1 receptor associated kinase 3
SON+ ISG	RPS18	0.382	0.303	0.53	5.52e-05	1	ribosomal protein S18
SON+ ISG	S100A2	0.297	0.214	0.53	2.93e-05	0.762	S100 calcium binding protein A2
SON+ ISG	RPS6	0.263	0.203	0.52	0.00225	1	ribosomal protein S6
SON+ ISG	RPL32	0.379	0.315	0.5	0.000652	1	ribosomal protein L32
SON+ ISG	ANKRD12	0.611	0.553	0.5	1.41e-05	0.366	ankyrin repeat domain 12
SON+ ISG	RPLP1	0.584	0.539	0.46	0.000374	1	ribosomal protein lateral stalk subunit P1
SON+ ISG	GBP2	0.611	0.565	0.46	0.000242	1	guanylate binding protein 2
SON+ ISG	PTMA	0.376	0.32	0.45	0.00258	1	prothymosin alpha
Erythrocytes	HBA1	0.898	0	16.86	0	0	hemoglobin subunit alpha 1
Erythrocytes	HBB	0.906	0.003	16.14	0	0	hemoglobin subunit beta
Erythrocytes	HBA2	0.898	0.001	16.09	0	0	hemoglobin subunit alpha 2
Erythrocytes	SLC25A39	0.312	0.003	6.27	0	0	solute carrier family 25 member 39
Erythrocytes	DCD	0.793	0.081	3.97	0	0	dermcidin
Erythrocytes	SCGB2A2	0.25	0.022	3.22	2.52e-104	6.56e-100	secretoglobin family 2A member 2
Erythrocytes	GYPC	0.551	0.063	3.21	1.84e-187	4.79e-183	glycophorin C (Gerbich blood group)
Erythrocytes	MUCL1	0.352	0.04	2.9	3.35e-115	8.7e-111	mucin like 1
Erythrocytes	FKBP8	0.297	0.041	2.84	4.65e-79	1.21e-74	FKBP prolyl isomerase 8
Erythrocytes	YBX1	0.473	0.12	1.71	5.17e-58	1.34e-53	Y-box binding protein 1
Erythrocytes	UBA52	0.734	0.295	1.49	3.49e-48	9.07e-44	ubiquitin A-52 residue ribosomal protein fusion product 1
Erythrocytes	GUK1	0.422	0.135	1.4	1.46e-34	3.8e-30	guanylate kinase 1
Erythrocytes	YBX3	0.328	0.078	1.39	8.34e-42	2.17e-37	Y-box binding protein 3
Erythrocytes	RPS12	0.801	0.346	1.28	4.33e-49	1.13e-44	ribosomal protein S12
Erythrocytes	UBB	0.387	0.219	1.21	5.08e-11	1.32e-06	ubiquitin B
Erythrocytes	RPSA	0.258	0.089	1.2	1.36e-18	3.54e-14	ribosomal protein SA
Erythrocytes	RPL23A	0.348	0.12	1.1	3.61e-24	9.38e-20	ribosomal protein L23a
Erythrocytes	RPLP0	0.391	0.131	1.09	7.01e-29	1.82e-24	ribosomal protein lateral stalk subunit P0
Erythrocytes	GNB2L1	0.27	0.099	1.05	1.96e-17	5.09e-13
Erythrocytes	RPL10A	0.301	0.109	1.03	1.2e-19	3.13e-15	ribosomal protein L10a
Erythrocytes	RPL21	0.57	0.279	1.01	8.96e-22	2.33e-17	ribosomal protein L21
Erythrocytes	RPS3A	0.441	0.194	0.98	8.13e-20	2.12e-15	ribosomal protein S3A
Erythrocytes	RPL3	0.5	0.175	0.97	7.59e-34	1.97e-29	ribosomal protein L3
Erythrocytes	KRT5	0.27	0.084	0.93	4.72e-22	1.23e-17	keratin 5
Erythrocytes	RPS5	0.301	0.121	0.91	7.78e-16	2.02e-11	ribosomal protein S5
Erythrocytes	RPL5	0.363	0.135	0.83	8.19e-22	2.13e-17	ribosomal protein L5
Erythrocytes	RPL6	0.414	0.186	0.83	7.43e-17	1.93e-12	ribosomal protein L6
Erythrocytes	RPS6	0.434	0.2	0.81	5.61e-17	1.46e-12	ribosomal protein S6
Erythrocytes	RPL29	0.387	0.182	0.76	5.29e-14	1.38e-09	ribosomal protein L29
Erythrocytes	RPL7	0.312	0.139	0.75	4.61e-13	1.2e-08	ribosomal protein L7
LDHA+ ISG	LGALS1	0.27	0.107	2.45	1.38e-07	0.00358	galectin 1
LDHA+ ISG	S100A10	0.258	0.121	1.82	1.47e-05	0.382	S100 calcium binding protein A10
LDHA+ ISG	S100A4	0.618	0.297	1.78	5.49e-15	1.43e-10	S100 calcium binding protein A4
LDHA+ ISG	RPLP2	0.404	0.237	1.71	1.54e-05	0.401	ribosomal protein lateral stalk subunit P2
LDHA+ ISG	RPLP0	0.258	0.136	1.68	0.000268	1	ribosomal protein lateral stalk subunit P0
LDHA+ ISG	RPL22	0.27	0.136	1.6	3.41e-05	0.888	ribosomal protein L22
LDHA+ ISG	RPL37A	0.416	0.193	1.48	2.8e-08	0.000728	ribosomal protein L37a
LDHA+ ISG	YBX1	0.326	0.126	1.47	6.43e-09	0.000167	Y-box binding protein 1
LDHA+ ISG	RPS4X	0.281	0.166	1.47	0.000687	1	ribosomal protein S4 X-linked
LDHA+ ISG	SH3BGRL3	0.449	0.222	1.44	1.13e-08	0.000294	SH3 domain binding glutamate rich protein like 3
LDHA+ ISG	RPL14	0.337	0.169	1.42	3.47e-06	0.0902	ribosomal protein L14
LDHA+ ISG	LDHA	0.292	0.143	1.42	1.5e-05	0.391	lactate dehydrogenase A
LDHA+ ISG	CLEC2B	0.348	0.187	1.41	1.31e-05	0.34	C-type lectin domain family 2 member B
LDHA+ ISG	FTL	1	0.869	1.41	2.02e-21	5.25e-17	ferritin light chain
LDHA+ ISG	RPS3	0.36	0.19	1.41	1.2e-05	0.313	ribosomal protein S3
LDHA+ ISG	RPL29	0.371	0.185	1.41	9.98e-07	0.026	ribosomal protein L29
LDHA+ ISG	RPL6	0.315	0.19	1.39	0.000296	1	ribosomal protein L6
LDHA+ ISG	S100A6	0.753	0.481	1.36	7.07e-12	1.84e-07	S100 calcium binding protein A6
LDHA+ ISG	RPS2	0.506	0.325	1.32	8.98e-06	0.234	ribosomal protein S2
LDHA+ ISG	RPL37	0.528	0.316	1.31	1.07e-07	0.00277	ribosomal protein L37
LDHA+ ISG	RPL3	0.337	0.182	1.3	2.75e-05	0.715	ribosomal protein L3
LDHA+ ISG	RPS18	0.506	0.304	1.28	2.1e-06	0.0547	ribosomal protein S18
LDHA+ ISG	NACA	0.348	0.171	1.28	2.13e-06	0.0554	nascent polypeptide associated complex subunit alpha
LDHA+ ISG	RPS8	0.36	0.257	1.27	0.0027	1	ribosomal protein S8
LDHA+ ISG	RPL19	0.472	0.276	1.26	7.78e-07	0.0202	ribosomal protein L19
LDHA+ ISG	RPL11	0.348	0.255	1.25	0.00624	1	ribosomal protein L11
LDHA+ ISG	CMTM2	0.303	0.161	1.25	9.72e-05	1	CKLF like MARVEL transmembrane domain containing 2
LDHA+ ISG	RPS14	0.539	0.279	1.24	1.02e-09	2.64e-05	ribosomal protein S14
LDHA+ ISG	RPL8	0.337	0.211	1.24	0.00074	1	ribosomal protein L8
LDHA+ ISG	VIM	0.472	0.275	1.24	1.25e-06	0.0325	vimentin

## Sheet: Keratinocyte_annotated_DEGs
cluster	gene	pct.1	pct.2	avg_log2FC	p_val	p_val_adj	description
Keratinocyte I	S100A7	0.362	0.226	2.93	2.02e-100	5.27e-96	S100 calcium binding protein A7
Keratinocyte I	KRT10	0.658	0.717	2.64	2.09e-22	5.44e-18	keratin 10
Keratinocyte I	APOC1	0.351	0.176	2.41	6.56e-135	1.71e-130	apolipoprotein C1
Keratinocyte I	DMKN	0.488	0.325	2.37	1.87e-149	4.87e-145	dermokine
Keratinocyte I	CFD	0.294	0.273	1.97	8.64e-08	0.00225	complement factor D
Keratinocyte I	TMEM45A	0.368	0.225	1.94	1.97e-102	5.12e-98	transmembrane protein 45A
Keratinocyte I	LY6D	0.267	0.19	1.89	1.29e-37	3.36e-33	lymphocyte antigen 6 family member D
Keratinocyte I	DAPP1	0.38	0.168	1.86	2.42e-186	6.3e-182	dual adaptor of phosphotyrosine and 3-phosphoinositides 1
Keratinocyte I	F3	0.291	0.171	1.86	5.1e-75	1.33e-70	coagulation factor III, tissue factor
Keratinocyte I	KRT6B	0.375	0.285	1.84	3.57e-53	9.29e-49	keratin 6B
Keratinocyte I	LGALS7B	0.603	0.416	1.74	9.44e-208	2.45e-203	galectin 7B
Keratinocyte I	FABP5	0.518	0.405	1.74	3.64e-90	9.47e-86	fatty acid binding protein 5
Keratinocyte I	CYB5A	0.374	0.352	1.65	1.02e-11	2.66e-07	cytochrome b5 type A
Keratinocyte I	PARD6B	0.362	0.211	1.65	2.89e-105	7.51e-101	par-6 family cell polarity regulator beta
Keratinocyte I	MGST1	0.397	0.326	1.63	2.34e-38	6.07e-34	microsomal glutathione S-transferase 1
Keratinocyte I	APOE	0.805	0.605	1.61	0	0	apolipoprotein E
Keratinocyte I	GRHL1	0.334	0.173	1.55	3.43e-114	8.92e-110	grainyhead like transcription factor 1
Keratinocyte I	DSG1	0.437	0.252	1.53	3.17e-141	8.23e-137	desmoglein 1
Keratinocyte I	KRT6A	0.438	0.422	1.52	1.82e-13	4.74e-09	keratin 6A
Keratinocyte I	ZC3H12C	0.25	0.122	1.51	1.09e-85	2.83e-81	zinc finger CCCH-type containing 12C
Keratinocyte I	MFSD12	0.273	0.157	1.5	2.34e-67	6.08e-63	major facilitator superfamily domain containing 12
Keratinocyte I	PLIN2	0.395	0.326	1.49	1.48e-32	3.84e-28	perilipin 2
Keratinocyte I	FAM132A	0.261	0.133	1.49	1.17e-84	3.03e-80
Keratinocyte I	CALML3	0.447	0.272	1.48	4.72e-126	1.23e-121	calmodulin like 3
Keratinocyte I	FBLIM1	0.383	0.223	1.47	9.28e-103	2.41e-98	filamin binding LIM protein 1
Keratinocyte I	PKP1	0.486	0.327	1.45	7.9e-114	2.05e-109	plakophilin 1
Keratinocyte I	CSTA	0.302	0.26	1.45	1.37e-10	3.57e-06	cystatin A
Keratinocyte I	ITGAV	0.478	0.371	1.39	3.09e-69	8.04e-65	integrin subunit alpha V
Keratinocyte I	PSME4	0.459	0.355	1.39	9.86e-61	2.57e-56	proteasome activator subunit 4
Keratinocyte I	GJB3	0.251	0.157	1.38	4.1e-46	1.07e-41	gap junction protein beta 3
Keratinocyte II	CXCL10	0.646	0.077	4.54	0	0	C-X-C motif chemokine ligand 10
Keratinocyte II	CXCL9	0.524	0.052	4.36	0	0	C-X-C motif chemokine ligand 9
Keratinocyte II	CXCL11	0.58	0.044	4.05	0	0	C-X-C motif chemokine ligand 11
Keratinocyte II	LTF	0.609	0.085	3.65	0	0	lactotransferrin
Keratinocyte II	GBP4	0.462	0.056	3.41	0	0	guanylate binding protein 4
Keratinocyte II	MMP1	0.285	0.038	3.38	0	0	matrix metallopeptidase 1
Keratinocyte II	IFIT3	0.573	0.075	3.28	0	0	interferon induced protein with tetratricopeptide repeats 3
Keratinocyte II	IFI44L	0.59	0.079	3.18	0	0	interferon induced protein 44 like
Keratinocyte II	IFITM1	0.521	0.101	2.92	0	0	interferon induced transmembrane protein 1
Keratinocyte II	RSAD2	0.334	0.045	2.82	0	0	radical S-adenosyl methionine domain containing 2
Keratinocyte II	MMP3	0.407	0.112	2.82	0	0	matrix metallopeptidase 3
Keratinocyte II	CMPK2	0.261	0.032	2.73	0	0	cytidine/uridine monophosphate kinase 2
Keratinocyte II	EPSTI1	0.469	0.07	2.71	0	0	epithelial stromal interaction 1
Keratinocyte II	C1R	0.751	0.186	2.71	0	0	complement C1r
Keratinocyte II	CCL27	0.365	0.067	2.7	0	0	C-C motif chemokine ligand 27
Keratinocyte II	XAF1	0.512	0.087	2.69	0	0	XIAP associated factor 1
Keratinocyte II	IFI44	0.344	0.053	2.62	0	0	interferon induced protein 44
Keratinocyte II	NRG1	0.407	0.081	2.59	0	0	neuregulin 1
Keratinocyte II	OAS3	0.305	0.057	2.59	0	0	2'-5'-oligoadenylate synthetase 3
Keratinocyte II	MX1	0.583	0.119	2.58	0	0	MX dynamin like GTPase 1
Keratinocyte II	WARS	0.524	0.13	2.58	0	0
Keratinocyte II	OAS1	0.309	0.045	2.56	0	0	2'-5'-oligoadenylate synthetase 1
Keratinocyte II	HLA-DRB5	0.408	0.065	2.55	0	0	major histocompatibility complex, class II, DR beta 5
Keratinocyte II	TRIM22	0.595	0.132	2.54	0	0	tripartite motif containing 22
Keratinocyte II	GSDMC	0.34	0.059	2.54	0	0	gasdermin C
Keratinocyte II	CD274	0.28	0.043	2.52	0	0	CD274 molecule
Keratinocyte II	IFI35	0.483	0.1	2.52	0	0	interferon induced protein 35
Keratinocyte II	IFI6	0.687	0.153	2.51	0	0	interferon alpha inducible protein 6
Keratinocyte II	PARP14	0.656	0.184	2.51	0	0	poly(ADP-ribose) polymerase family member 14
Keratinocyte II	ISG15	0.564	0.12	2.5	0	0	ISG15 ubiquitin like modifier
Keratinocyte III	AC006262.5	0.554	0.009	6.38	0	0
Keratinocyte III	FGF7	0.518	0.018	4.72	0	0	fibroblast growth factor 7
Keratinocyte III	NOV	0.556	0.027	3.83	0	0
Keratinocyte III	PNLIPRP3	0.591	0.054	3.64	0	0	pancreatic lipase related protein 3
Keratinocyte III	DKK1	0.307	0.026	3.61	0	0	dickkopf WNT signaling pathway inhibitor 1
Keratinocyte III	CDA	0.395	0.017	3.39	0	0	cytidine deaminase
Keratinocyte III	PRICKLE1	0.36	0.04	3.24	0	0	prickle planar cell polarity protein 1
Keratinocyte III	SLC29A1	0.272	0.03	3.2	0	0	solute carrier family 29 member 1 (Augustine blood group)
Keratinocyte III	DEFB1	0.935	0.213	3.18	0	0	defensin beta 1
Keratinocyte III	CRISPLD1	0.25	0.022	3.11	0	0	cysteine rich secretory protein LCCL domain containing 1
Keratinocyte III	SNCA	0.408	0.035	2.98	0	0	synuclein alpha
Keratinocyte III	BMP2	0.496	0.111	2.96	0	0	bone morphogenetic protein 2
Keratinocyte III	C2orf40	0.423	0.085	2.96	0	0
Keratinocyte III	TFCP2L1	0.665	0.103	2.81	0	0	transcription factor CP2 like 1
Keratinocyte III	KRT23	0.779	0.162	2.78	0	0	keratin 23
Keratinocyte III	SEMA3C	0.811	0.187	2.77	0	0	semaphorin 3C
Keratinocyte III	LNX1	0.321	0.043	2.75	0	0	ligand of numb-protein X 1
Keratinocyte III	EN1	0.403	0.029	2.72	0	0	engrailed homeobox 1
Keratinocyte III	THSD4	0.27	0.043	2.66	0	0	thrombospondin type 1 domain containing 4
Keratinocyte III	RRAGD	0.356	0.039	2.64	0	0	Ras related GTP binding D
Keratinocyte III	FST	0.658	0.173	2.62	0	0	follistatin
Keratinocyte III	GPX2	0.449	0.104	2.52	0	0	glutathione peroxidase 2
Keratinocyte III	INHBB	0.284	0.044	2.51	0	0	inhibin subunit beta B
Keratinocyte III	RASSF6	0.305	0.044	2.5	0	0	Ras association domain family member 6
Keratinocyte III	G0S2	0.322	0.07	2.47	0	0	G0/G1 switch 2
Keratinocyte III	ATP6V1B1	0.351	0.017	2.43	0	0	ATPase H+ transporting V1 subunit B1
Keratinocyte III	PLAUR	0.579	0.186	2.42	0	0	plasminogen activator, urokinase receptor
Keratinocyte III	ADM	0.377	0.075	2.42	0	0	adrenomedullin
Keratinocyte III	LAMB3	0.844	0.364	2.41	0	0	laminin subunit beta 3
Keratinocyte III	ZBTB7C	0.306	0.045	2.36	0	0	zinc finger and BTB domain containing 7C
Keratinocyte IV	FGL2	0.373	0.025	4.27	0	0	fibrinogen like 2
Keratinocyte IV	PEG10	0.26	0.02	4.1	0	0	paternally expressed 10
Keratinocyte IV	TCEAL2	0.343	0.03	4.03	0	0	transcription elongation factor A like 2
Keratinocyte IV	LGR5	0.271	0.023	3.91	0	0	leucine rich repeat containing G protein-coupled receptor 5
Keratinocyte IV	FAM171B	0.385	0.048	3.61	0	0	family with sequence similarity 171 member B
Keratinocyte IV	ISM1	0.349	0.048	3.57	0	0	isthmin 1
Keratinocyte IV	LHX2	0.516	0.074	3.56	0	0	LIM homeobox 2
Keratinocyte IV	DIO2	0.612	0.073	3.52	0	0	iodothyronine deiodinase 2
Keratinocyte IV	GAS1	0.409	0.075	3.37	0	0	growth arrest specific 1
Keratinocyte IV	FRZB	0.475	0.061	3.24	0	0	frizzled related protein
Keratinocyte IV	LMCD1	0.691	0.158	3.21	0	0	LIM and cysteine rich domains 1
Keratinocyte IV	KAL1	0.312	0.046	3.18	0	0
Keratinocyte IV	CXCL14	0.985	0.536	3.02	0	0	C-X-C motif chemokine ligand 14
Keratinocyte IV	NPPC	0.351	0.077	2.99	0	0	natriuretic peptide C
Keratinocyte IV	MGP	0.259	0.137	2.97	8.44e-67	2.2e-62	matrix Gla protein
Keratinocyte IV	TBX1	0.324	0.072	2.92	0	0	T-box transcription factor 1
Keratinocyte IV	SHISA2	0.37	0.067	2.87	0	0	shisa family member 2
Keratinocyte IV	ITM2A	0.646	0.18	2.87	0	0	integral membrane protein 2A
Keratinocyte IV	MITF	0.338	0.074	2.82	0	0	melanocyte inducing transcription factor
Keratinocyte IV	RARRES2	0.453	0.09	2.7	0	0	retinoic acid receptor responder 2
Keratinocyte IV	SAMD5	0.355	0.072	2.7	0	0	sterile alpha motif domain containing 5
Keratinocyte IV	CHST2	0.277	0.07	2.68	2.24e-230	5.83e-226	carbohydrate sulfotransferase 2
Keratinocyte IV	MAP1B	0.347	0.077	2.63	0	0	microtubule associated protein 1B
Keratinocyte IV	BNC2	0.557	0.158	2.62	0	0	basonuclin 2
Keratinocyte IV	FAM13A	0.46	0.158	2.62	0	0	family with sequence similarity 13 member A
Keratinocyte IV	KRT15	0.938	0.431	2.6	0	0	keratin 15
Keratinocyte IV	SFRP1	0.902	0.403	2.54	0	0	secreted frizzled related protein 1
Keratinocyte IV	EPHB6	0.618	0.201	2.5	0	0	EPH receptor B6
Keratinocyte IV	NTRK2	0.449	0.133	2.34	0	0	neurotrophic receptor tyrosine kinase 2
Keratinocyte IV	HTRA1	0.354	0.127	2.33	6.14e-210	1.6e-205	HtrA serine peptidase 1
Keratinocyte V	HIST1H3G	0.298	0.003	7.41	0	0
Keratinocyte V	CDCA3	0.285	0.003	6.63	0	0	cell division cycle associated 3
Keratinocyte V	AURKB	0.341	0.003	6.61	0	0	aurora kinase B
Keratinocyte V	HIST1H1B	0.473	0.011	6.59	0	0
Keratinocyte V	UBE2C	0.541	0.01	6.49	0	0	ubiquitin conjugating enzyme E2 C
Keratinocyte V	HIST1H3B	0.393	0.008	6.24	0	0
Keratinocyte V	NUF2	0.476	0.007	6.19	0	0	NUF2 component of NDC80 kinetochore complex
Keratinocyte V	ESCO2	0.365	0.004	6.15	0	0	establishment of sister chromatid cohesion N-acetyltransferase 2
Keratinocyte V	NCAPG	0.446	0.007	6.1	0	0	non-SMC condensin I complex subunit G
Keratinocyte V	CORO1A	0.289	0.013	6.09	0	0	coronin 1A
Keratinocyte V	HIST1H2AJ	0.432	0.02	6.09	0	0
Keratinocyte V	CCNA2	0.319	0.005	5.87	0	0	cyclin A2
Keratinocyte V	SGOL1	0.374	0.006	5.86	0	0
Keratinocyte V	CENPA	0.284	0.005	5.82	0	0	centromere protein A
Keratinocyte V	CEP55	0.376	0.005	5.8	0	0	centrosomal protein 55
Keratinocyte V	PBK	0.482	0.008	5.8	0	0	PDZ binding kinase
Keratinocyte V	TOP2A	0.742	0.034	5.74	0	0	DNA topoisomerase II alpha
Keratinocyte V	ASPM	0.603	0.018	5.74	0	0	assembly factor for spindle microtubules
Keratinocyte V	CDCA5	0.324	0.005	5.7	0	0	cell division cycle associated 5
Keratinocyte V	DLGAP5	0.386	0.006	5.68	0	0	DLG associated protein 5
Keratinocyte V	KIF4A	0.268	0.004	5.68	0	0	kinesin family member 4A
Keratinocyte V	MKI67	0.696	0.022	5.61	0	0	marker of proliferation Ki-67
Keratinocyte V	KIF23	0.392	0.01	5.44	0	0	kinesin family member 23
Keratinocyte V	TYMS	0.632	0.036	5.44	0	0	thymidylate synthetase
Keratinocyte V	GTSE1	0.395	0.008	5.44	0	0	G2 and S-phase expressed 1
Keratinocyte V	PKMYT1	0.34	0.007	5.4	0	0	protein kinase, membrane associated tyrosine/threonine 1
Keratinocyte V	KIF2C	0.283	0.002	5.38	0	0	kinesin family member 2C
Keratinocyte V	NDC80	0.326	0.008	5.34	0	0	NDC80 kinetochore complex component
Keratinocyte V	RRM2	0.505	0.009	5.34	0	0	ribonucleotide reductase regulatory subunit M2
Keratinocyte V	TROAP	0.316	0.008	5.29	0	0	trophinin associated protein
Hair root shaft	DSG4	0.261	0.002	8.64	0	0	desmoglein 4
Hair root shaft	PRR9	0.321	0.011	8.02	0	0	proline rich 9
Hair root shaft	KRT85	0.651	0.035	7.29	0	0	keratin 85
Hair root shaft	KRT27	0.322	0.012	7.24	0	0	keratin 27
Hair root shaft	MEGT1	0.264	0.008	7.19	0	0
Hair root shaft	KRT71	0.302	0.015	7.14	0	0	keratin 71
Hair root shaft	KRT35	0.409	0.015	7.01	0	0	keratin 35
Hair root shaft	PSORS1C2	0.387	0.007	6.62	0	0	psoriasis susceptibility 1 candidate 2
Hair root shaft	KRT25	0.73	0.044	6.57	0	0	keratin 25
Hair root shaft	KRT28	0.633	0.028	5.99	0	0	keratin 28
Hair root shaft	KRT32	0.351	0.023	5.83	0	0	keratin 32
Hair root shaft	MT4	0.476	0.025	5.52	0	0	metallothionein 4
Hair root shaft	S100A3	0.293	0.057	5.36	4.97e-179	1.29e-174	S100 calcium binding protein A3
Hair root shaft	SP6	0.333	0.014	4.87	0	0	Sp6 transcription factor
Hair root shaft	FOXN1	0.34	0.012	4.77	0	0	forkhead box N1
Hair root shaft	DLX1	0.416	0.018	4.52	0	0	distal-less homeobox 1
Hair root shaft	SOX21	0.276	0.023	4.32	0	0	SRY-box transcription factor 21
Hair root shaft	PLEKHG4B	0.284	0.018	4.22	0	0	pleckstrin homology and RhoGEF domain containing G4B
Hair root shaft	MYCN	0.307	0.014	4.16	0	0	MYCN proto-oncogene, bHLH transcription factor
Hair root shaft	MSX2	0.733	0.071	4.07	0	0	msh homeobox 2
Hair root shaft	MSX1	0.522	0.048	4.06	0	0	msh homeobox 1
Hair root shaft	DLX3	0.482	0.038	3.99	0	0	distal-less homeobox 3
Hair root shaft	BAMBI	0.707	0.087	3.95	0	0	BMP and activin membrane bound inhibitor
Hair root shaft	PLEKHG1	0.498	0.033	3.92	0	0	pleckstrin homology and RhoGEF domain containing G1
Hair root shaft	DLX2	0.634	0.054	3.87	0	0	distal-less homeobox 2
Hair root shaft	LEF1	0.548	0.048	3.77	0	0	lymphoid enhancer binding factor 1
Hair root shaft	CYFIP2	0.332	0.023	3.73	0	0	cytoplasmic FMR1 interacting protein 2
Hair root shaft	FAM49A	0.362	0.029	3.66	0	0
Hair root shaft	UNC5B	0.49	0.05	3.61	0	0	unc-5 netrin receptor B
Hair root shaft	ATP2C2	0.301	0.016	3.58	0	0	ATPase secretory pathway Ca2+ transporting 2
Eccrine gland I	SCGB1B2P	0.626	0.056	8.65	0	0	secretoglobin family 1B member 2, pseudogene
Eccrine gland I	PIP	0.641	0.076	8.49	0	0	prolactin induced protein
Eccrine gland I	DCD	0.884	0.59	8.46	1.6e-235	4.16e-231	dermcidin
Eccrine gland I	AQP5	0.703	0.012	8.46	0	0	aquaporin 5
Eccrine gland I	MUCL1	0.77	0.288	7.88	8.96e-276	2.33e-271	mucin like 1
Eccrine gland I	PRR4	0.439	0.076	7.37	8.49e-246	2.21e-241	proline rich 4
Eccrine gland I	TSPAN8	0.406	0.012	7.26	0	0	tetraspanin 8
Eccrine gland I	SCGB2A2	0.654	0.207	7.18	8.72e-245	2.27e-240	secretoglobin family 2A member 2
Eccrine gland I	SPDEF	0.255	0.002	7.14	0	0	SAM pointed domain containing ETS transcription factor
Eccrine gland I	C2orf82	0.334	0.024	7.14	0	0
Eccrine gland I	CLDN3	0.388	0.008	7.07	0	0	claudin 3
Eccrine gland I	PPP1R1B	0.518	0.022	6.61	0	0	protein phosphatase 1 regulatory inhibitor subunit 1B
Eccrine gland I	AZGP1	0.671	0.048	6.49	0	0	alpha-2-glycoprotein 1, zinc-binding
Eccrine gland I	KRT7	0.753	0.05	6.32	0	0	keratin 7
Eccrine gland I	NCALD	0.266	0.016	6.29	0	0	neurocalcin delta
Eccrine gland I	LRRC26	0.411	0.005	6.25	0	0	leucine rich repeat containing 26
Eccrine gland I	KIAA1324	0.321	0.008	6.14	0	0
Eccrine gland I	S100A1	0.26	0.02	6.09	5.7e-271	1.48e-266	S100 calcium binding protein A1
Eccrine gland I	NOSTRIN	0.331	0.006	6.05	0	0	nitric oxide synthase trafficking
Eccrine gland I	SERHL2	0.309	0.016	5.93	0	0	serine hydrolase like 2
Eccrine gland I	KRT19	0.815	0.076	5.55	0	0	keratin 19
Eccrine gland I	PDLIM3	0.391	0.03	5.52	0	0	PDZ and LIM domain 3
Eccrine gland I	GJC3	0.264	0.005	5.43	0	0	gap junction protein gamma 3
Eccrine gland I	SCGB1D2	0.53	0.172	5.1	2.49e-160	6.49e-156	secretoglobin family 1D member 2
Eccrine gland I	ZG16B	0.346	0.078	5.08	5.24e-133	1.36e-128	zymogen granule protein 16B
Eccrine gland I	SMIM22	0.382	0.019	4.99	0	0	small integral membrane protein 22
Eccrine gland I	KIAA1244	0.258	0.019	4.79	8.81e-281	2.29e-276
Eccrine gland I	SLC26A2	0.437	0.072	4.77	7.83e-252	2.04e-247	solute carrier family 26 member 2
Eccrine gland I	HOMER2	0.287	0.046	4.23	8.73e-158	2.27e-153	homer scaffold protein 2
Eccrine gland I	KRT18	0.768	0.25	4.22	0	0	keratin 18
Eccrine gland II	FAM3D	0.25	0.005	8.25	0	0	FAM3 metabolism regulating signaling molecule D
Eccrine gland II	MMP7	0.896	0.089	7.93	0	0	matrix metallopeptidase 7
Eccrine gland II	WFDC3	0.658	0.023	7.74	0	0	WAP four-disulfide core domain 3
Eccrine gland II	GPR12	0.442	0.009	7.41	0	0	G protein-coupled receptor 12
Eccrine gland II	FGFBP2	0.362	0.013	7.17	0	0	fibroblast growth factor binding protein 2
Eccrine gland II	KRT77	0.396	0.014	6.81	0	0	keratin 77
Eccrine gland II	LCN2	0.358	0.044	6.66	5.56e-121	1.45e-116	lipocalin 2
Eccrine gland II	S100P	0.817	0.061	6.37	0	0	S100 calcium binding protein P
Eccrine gland II	QPCT	0.588	0.052	6.23	1.62e-288	4.2e-284	glutaminyl-peptide cyclotransferase
Eccrine gland II	MIA	0.429	0.041	5.76	2.14e-186	5.56e-182	MIA SH3 domain containing
Eccrine gland II	RHCG	0.333	0.013	5.69	3.4e-304	8.85e-300	Rh family C glycoprotein
Eccrine gland II	CCL28	0.417	0.049	5.55	1.12e-150	2.91e-146	C-C motif chemokine ligand 28
Eccrine gland II	HSD11B2	0.292	0.029	5.53	1.42e-116	3.68e-112	hydroxysteroid 11-beta dehydrogenase 2
Eccrine gland II	GABRP	0.254	0.015	5.5	7.26e-162	1.89e-157	gamma-aminobutyric acid type A receptor subunit pi
Eccrine gland II	SPTSSB	0.379	0.039	5.33	3.36e-151	8.75e-147	serine palmitoyltransferase small subunit B
Eccrine gland II	CALML5	0.971	0.247	5.31	9.71e-238	2.52e-233	calmodulin like 5
Eccrine gland II	CLIC3	0.596	0.071	5.21	2.3e-222	5.99e-218	chloride intracellular channel 3
Eccrine gland II	BBOX1	0.537	0.119	5.08	1.46e-108	3.8e-104	gamma-butyrobetaine hydroxylase 1
Eccrine gland II	ATP6V1B1	0.392	0.075	4.45	8.1e-83	2.11e-78	ATPase H+ transporting V1 subunit B1
Eccrine gland II	CRABP2	0.717	0.215	4.33	1.43e-119	3.72e-115	cellular retinoic acid binding protein 2
Eccrine gland II	SCEL	0.458	0.109	4.26	1.24e-78	3.23e-74	sciellin
Eccrine gland II	SMIM22	0.267	0.031	4.24	1.66e-90	4.31e-86	small integral membrane protein 22
Eccrine gland II	CLDN7	0.388	0.063	4.23	3.84e-97	9.99e-93	claudin 7
Eccrine gland II	MUC15	0.288	0.068	4.03	9.21e-44	2.4e-39	mucin 15, cell surface associated
Eccrine gland II	RHOV	0.533	0.163	3.98	1e-73	2.61e-69	ras homolog family member V
Eccrine gland II	GPRC5C	0.333	0.101	3.85	5.33e-39	1.39e-34	G protein-coupled receptor class C group 5 member C
Eccrine gland II	CNFN	0.371	0.11	3.81	7.51e-46	1.95e-41	cornifelin
Eccrine gland II	ADIRF	0.887	0.447	3.75	1.44e-121	3.74e-117	adipogenesis regulatory factor
Eccrine gland II	EN1	0.367	0.095	3.72	2.33e-53	6.06e-49	engrailed homeobox 1
Eccrine gland II	GMDS	0.292	0.131	3.56	8.24e-18	2.14e-13	GDP-mannose 4,6-dehydratase

## Sheet: Fibroblasts_annotated_DEGs
cluster	gene	pct.1	pct.2	avg_log2FC	p_val	p_val_adj	description
Pro-inflammatory I	FMO1	0.314	0.04	3.02	0	0	flavin containing dimethylaniline monoxygenase 1
Pro-inflammatory I	C7	0.292	0.052	2.47	0	0	complement C7
Pro-inflammatory I	APOD	0.99	0.767	2.36	0	0	apolipoprotein D
Pro-inflammatory I	APOC1	0.566	0.152	2.33	0	0	apolipoprotein C1
Pro-inflammatory I	CYGB	0.648	0.168	2.12	0	0	cytoglobin
Pro-inflammatory I	TSHZ2	0.448	0.11	2.03	0	0	teashirt zinc finger homeobox 2
Pro-inflammatory I	HSPB6	0.404	0.149	1.75	0	0	heat shock protein family B (small) member 6
Pro-inflammatory I	FABP4	0.251	0.093	1.7	3.74e-196	9.74e-192	fatty acid binding protein 4
Pro-inflammatory I	IGF1	0.643	0.241	1.69	0	0	insulin like growth factor 1
Pro-inflammatory I	EFEMP1	0.816	0.383	1.65	0	0	EGF containing fibulin extracellular matrix protein 1
Pro-inflammatory I	APOE	0.888	0.528	1.57	0	0	apolipoprotein E
Pro-inflammatory I	GGT5	0.622	0.239	1.53	0	0	gamma-glutamyltransferase 5
Pro-inflammatory I	ITM2A	0.762	0.333	1.49	0	0	integral membrane protein 2A
Pro-inflammatory I	C11orf96	0.883	0.634	1.45	0	0	chromosome 11 open reading frame 96
Pro-inflammatory I	PDK4	0.582	0.284	1.44	0	0	pyruvate dehydrogenase kinase 4
Pro-inflammatory I	GHR	0.324	0.12	1.42	1.08e-255	2.81e-251	growth hormone receptor
Pro-inflammatory I	AKR1C1	0.611	0.312	1.4	0	0	aldo-keto reductase family 1 member C1
Pro-inflammatory I	NR2F2	0.482	0.221	1.39	0	0	nuclear receptor subfamily 2 group F member 2
Pro-inflammatory I	SRPX	0.625	0.339	1.38	0	0	sushi repeat containing protein X-linked
Pro-inflammatory I	C4orf32	0.365	0.135	1.37	2.3e-290	5.97e-286
Pro-inflammatory I	CXCL2	0.519	0.302	1.36	5.13e-215	1.33e-210	C-X-C motif chemokine ligand 2
Pro-inflammatory I	MGST1	0.661	0.353	1.33	0	0	microsomal glutathione S-transferase 1
Pro-inflammatory I	NFIB	0.84	0.489	1.31	0	0	nuclear factor I B
Pro-inflammatory I	ARHGAP6	0.339	0.14	1.31	6.68e-232	1.74e-227	Rho GTPase activating protein 6
Pro-inflammatory I	EPHX1	0.759	0.424	1.29	0	0	epoxide hydrolase 1
Pro-inflammatory I	LGALS3BP	0.603	0.28	1.19	0	0	galectin 3 binding protein
Pro-inflammatory I	PLA2G2A	0.386	0.154	1.18	5.2e-291	1.35e-286	phospholipase A2 group IIA
Pro-inflammatory I	FNDC4	0.264	0.12	1.17	1.17e-141	3.05e-137	fibronectin type III domain containing 4
Pro-inflammatory I	KDM6B	0.492	0.304	1.13	9.53e-174	2.48e-169	lysine demethylase 6B
Pro-inflammatory I	IGFBP7	0.981	0.836	1.13	0	0	insulin like growth factor binding protein 7
Secretory-reticular I	CD70	0.444	0.008	4.95	0	0	CD70 molecule
Secretory-reticular I	PRG4	0.633	0.032	4.84	0	0	proteoglycan 4
Secretory-reticular I	MATN4	0.532	0.022	4.32	0	0	matrilin 4
Secretory-reticular I	WISP2	0.978	0.313	3.99	0	0
Secretory-reticular I	C1QTNF3	0.457	0.034	3.99	0	0	C1q and TNF related 3
Secretory-reticular I	FABP3	0.344	0.023	3.87	0	0	fatty acid binding protein 3
Secretory-reticular I	DNASE1L3	0.389	0.033	3.8	0	0	deoxyribonuclease 1 like 3
Secretory-reticular I	SLPI	0.859	0.15	3.76	0	0	secretory leukocyte peptidase inhibitor
Secretory-reticular I	LGR5	0.457	0.027	3.76	0	0	leucine rich repeat containing G protein-coupled receptor 5
Secretory-reticular I	DPP4	0.714	0.057	3.6	0	0	dipeptidyl peptidase 4
Secretory-reticular I	TSPAN8	0.616	0.103	3.42	0	0	tetraspanin 8
Secretory-reticular I	PCOLCE2	0.632	0.12	3.2	0	0	procollagen C-endopeptidase enhancer 2
Secretory-reticular I	SEMA3C	0.868	0.186	3.19	0	0	semaphorin 3C
Secretory-reticular I	CTHRC1	0.967	0.309	3.17	0	0	collagen triple helix repeat containing 1
Secretory-reticular I	CAPS	0.432	0.066	2.96	0	0	calcyphosine
Secretory-reticular I	FAM180B	0.702	0.117	2.91	0	0	family with sequence similarity 180 member B
Secretory-reticular I	CRYAB	0.902	0.417	2.81	0	0	crystallin alpha B
Secretory-reticular I	CPVL	0.449	0.09	2.79	0	0	carboxypeptidase vitellogenic like
Secretory-reticular I	PI16	0.977	0.412	2.78	0	0	peptidase inhibitor 16
Secretory-reticular I	CLDN11	0.272	0.038	2.72	0	0	claudin 11
Secretory-reticular I	QPCT	0.73	0.154	2.64	0	0	glutaminyl-peptide cyclotransferase
Secretory-reticular I	ANGPTL5	0.705	0.127	2.62	0	0	angiopoietin like 5
Secretory-reticular I	ACKR4	0.618	0.101	2.59	0	0	atypical chemokine receptor 4
Secretory-reticular I	PAMR1	0.384	0.06	2.57	0	0	peptidase domain containing associated with muscle regeneration 1
Secretory-reticular I	LINC01133	0.354	0.059	2.56	0	0	long intergenic non-protein coding RNA 1133
Secretory-reticular I	CA12	0.386	0.055	2.56	0	0	carbonic anhydrase 12
Secretory-reticular I	APBB1IP	0.364	0.062	2.54	0	0	amyloid beta precursor protein binding family B member 1 interacting protein
Secretory-reticular I	LIMS2	0.451	0.073	2.54	0	0	LIM zinc finger domain containing 2
Secretory-reticular I	ACKR3	0.792	0.214	2.49	0	0	atypical chemokine receptor 3
Secretory-reticular I	PTGIS	0.725	0.16	2.48	0	0	prostaglandin I2 synthase
Pro-inflammatory II	CCL19	0.573	0.082	4.54	0	0	C-C motif chemokine ligand 19
Pro-inflammatory II	RBP5	0.31	0.043	3.25	0	0	retinol binding protein 5
Pro-inflammatory II	IRF8	0.278	0.049	3.2	0	0	interferon regulatory factor 8
Pro-inflammatory II	ADRA2A	0.27	0.044	3.09	0	0	adrenoceptor alpha 2A
Pro-inflammatory II	BIRC3	0.39	0.075	2.98	0	0	baculoviral IAP repeat containing 3
Pro-inflammatory II	CH25H	0.339	0.082	2.63	0	0	cholesterol 25-hydroxylase
Pro-inflammatory II	IL32	0.608	0.195	2.5	0	0	interleukin 32
Pro-inflammatory II	PTGDS	0.915	0.304	2.49	0	0	prostaglandin D2 synthase
Pro-inflammatory II	CLSTN3	0.357	0.091	2.26	0	0	calsyntenin 3
Pro-inflammatory II	RGS16	0.732	0.314	2.21	0	0	regulator of G protein signaling 16
Pro-inflammatory II	CYP7B1	0.541	0.187	2.18	0	0	cytochrome P450 family 7 subfamily B member 1
Pro-inflammatory II	GREM1	0.316	0.073	2.17	0	0	gremlin 1, DAN family BMP antagonist
Pro-inflammatory II	CXCL3	0.503	0.149	2.16	0	0	C-X-C motif chemokine ligand 3
Pro-inflammatory II	HAPLN3	0.295	0.085	2.12	2.97e-233	7.72e-229	hyaluronan and proteoglycan link protein 3
Pro-inflammatory II	CCL2	0.774	0.361	2.12	0	0	C-C motif chemokine ligand 2
Pro-inflammatory II	CXCL1	0.387	0.112	2.11	0	0	C-X-C motif chemokine ligand 1
Pro-inflammatory II	TNFSF13B	0.451	0.16	2.04	0	0	TNF superfamily member 13b
Pro-inflammatory II	RRAD	0.484	0.197	2	4.09e-272	1.06e-267	RRAD, Ras related glycolysis inhibitor and calcium channel regulator
Pro-inflammatory II	CD82	0.255	0.071	1.99	1.42e-208	3.69e-204	CD82 molecule
Pro-inflammatory II	ZNF267	0.476	0.197	1.98	1.21e-275	3.15e-271	zinc finger protein 267
Pro-inflammatory II	MT1F	0.294	0.093	1.93	6.96e-202	1.81e-197	metallothionein 1F
Pro-inflammatory II	HLA-F	0.536	0.198	1.88	0	0	major histocompatibility complex, class I, F
Pro-inflammatory II	CTSC	0.456	0.173	1.84	2.43e-269	6.32e-265	cathepsin C
Pro-inflammatory II	CD74	0.44	0.164	1.83	1.92e-270	4.99e-266	CD74 molecule
Pro-inflammatory II	TMEM150C	0.28	0.103	1.82	2.53e-157	6.57e-153	transmembrane protein 150C
Pro-inflammatory II	HAS2	0.596	0.294	1.76	7.99e-287	2.08e-282	hyaluronan synthase 2
Pro-inflammatory II	CTSH	0.554	0.235	1.75	0	0	cathepsin H
Pro-inflammatory II	UGCG	0.625	0.298	1.72	0	0	UDP-glucose ceramide glucosyltransferase
Pro-inflammatory II	CSRP2	0.411	0.187	1.7	2.32e-176	6.03e-172	cysteine and glycine rich protein 2
Pro-inflammatory II	VCAM1	0.508	0.215	1.7	1.28e-263	3.32e-259	vascular cell adhesion molecule 1
Mesenchymal	DPEP1	0.508	0.008	6.83	0	0	dipeptidase 1
Mesenchymal	UGT3A2	0.297	0.003	6.71	0	0	UDP glycosyltransferase family 3 member A2
Mesenchymal	COL11A1	0.571	0.031	5.7	0	0	collagen type XI alpha 1 chain
Mesenchymal	WFDC1	0.3	0.009	5.54	0	0	WAP four-disulfide core domain 1
Mesenchymal	HAPLN1	0.355	0.02	4.4	0	0	hyaluronan and proteoglycan link protein 1
Mesenchymal	FRZB	0.283	0.05	4.06	0	0	frizzled related protein
Mesenchymal	PPP1R14A	0.421	0.037	3.73	0	0	protein phosphatase 1 regulatory inhibitor subunit 14A
Mesenchymal	MEF2C	0.619	0.134	3.63	0	0	myocyte enhancer factor 2C
Mesenchymal	TNMD	0.513	0.115	3.62	0	0	tenomodulin
Mesenchymal	KIF26B	0.324	0.021	3.6	0	0	kinesin family member 26B
Mesenchymal	POSTN	0.83	0.126	3.42	0	0	periostin
Mesenchymal	EDNRA	0.676	0.105	3.26	0	0	endothelin receptor type A
Mesenchymal	F2RL2	0.359	0.043	3.2	0	0	coagulation factor II thrombin receptor like 2
Mesenchymal	THSD4	0.276	0.028	2.98	0	0	thrombospondin type 1 domain containing 4
Mesenchymal	RUNX2	0.273	0.039	2.88	0	0	RUNX family transcription factor 2
Mesenchymal	MME	0.638	0.192	2.79	0	0	membrane metalloendopeptidase
Mesenchymal	PDE1A	0.253	0.041	2.75	0	0	phosphodiesterase 1A
Mesenchymal	CPXM2	0.298	0.085	2.7	1.86e-237	4.84e-233	carboxypeptidase X, M14 family member 2
Mesenchymal	SEMA5A	0.495	0.107	2.67	0	0	semaphorin 5A
Mesenchymal	TENM3	0.252	0.038	2.63	0	0	teneurin transmembrane protein 3
Mesenchymal	FAM101B	0.483	0.151	2.61	0	0
Mesenchymal	CCDC3	0.348	0.083	2.59	0	0	coiled-coil domain containing 3
Mesenchymal	COL21A1	0.444	0.094	2.58	0	0	collagen type XXI alpha 1 chain
Mesenchymal	DOK6	0.31	0.07	2.56	0	0	docking protein 6
Mesenchymal	FNDC1	0.302	0.07	2.45	2.12e-288	5.52e-284	fibronectin type III domain containing 1
Mesenchymal	GPC3	0.84	0.283	2.44	0	0	glypican 3
Mesenchymal	COL6A6	0.348	0.068	2.34	0	0	collagen type VI alpha 6 chain
Mesenchymal	F2R	0.808	0.284	2.3	0	0	coagulation factor II thrombin receptor
Mesenchymal	LAMC3	0.553	0.137	2.26	0	0	laminin subunit gamma 3
Mesenchymal	EDIL3	0.472	0.133	2.26	0	0	EGF like repeats and discoidin domains 3
Secretory-reticular II	KRT14	0.525	0.488	3.09	8.39e-69	2.18e-64	keratin 14
Secretory-reticular II	KRT5	0.304	0.256	2.99	5.74e-21	1.49e-16	keratin 5
Secretory-reticular II	MUCL1	0.295	0.255	2.85	1.92e-17	4.99e-13	mucin like 1
Secretory-reticular II	S100A2	0.358	0.382	2.82	1.1e-12	2.87e-08	S100 calcium binding protein A2
Secretory-reticular II	DCD	0.673	0.681	2.78	3.39e-115	8.82e-111	dermcidin
Secretory-reticular II	TNXB	0.346	0.567	1.57	9.75e-06	0.254	tenascin XB
Secretory-reticular II	ANKRD36C	0.134	0.251	1.46	3.51e-12	9.12e-08	ankyrin repeat domain 36C
Secretory-reticular II	PERP	0.213	0.399	1.35	6.11e-15	1.59e-10	p53 apoptosis effector related to PMP22
Secretory-reticular II	SVEP1	0.173	0.363	1.31	5.15e-22	1.34e-17	sushi, von Willebrand factor type A, EGF and pentraxin domain containing 1
Secretory-reticular II	MT-ND6	0.144	0.272	1.29	2.51e-13	6.52e-09	mitochondrially encoded NADH:ubiquinone oxidoreductase core subunit 6
Secretory-reticular II	FABP5	0.153	0.294	1.26	2.51e-15	6.52e-11	fatty acid binding protein 5
Secretory-reticular II	ABCA9	0.142	0.282	1.25	1.73e-15	4.49e-11	ATP binding cassette subfamily A member 9
Secretory-reticular II	SYNE2	0.124	0.264	1.21	1.89e-18	4.91e-14	spectrin repeat containing nuclear envelope protein 2
Secretory-reticular II	NKTR	0.187	0.409	1.18	1.07e-25	2.77e-21	natural killer cell triggering receptor
Secretory-reticular II	CCNL2	0.12	0.268	1.14	1.05e-20	2.73e-16	cyclin L2
Secretory-reticular II	MT-ND4L	0.57	0.892	1.11	6.01e-05	1	mitochondrially encoded NADH:ubiquinone oxidoreductase core subunit 4L
Secretory-reticular II	RNF213	0.149	0.323	1.07	3.79e-22	9.85e-18	ring finger protein 213
Secretory-reticular II	MT-ATP8	0.286	0.516	1.07	1.23e-11	3.21e-07	mitochondrially encoded ATP synthase membrane subunit 8
Secretory-reticular II	KMT2C	0.142	0.354	1.04	2.14e-32	5.58e-28	lysine methyltransferase 2C
Secretory-reticular II	COL16A1	0.135	0.294	1.02	1.92e-21	4.98e-17	collagen type XVI alpha 1 chain
Secretory-reticular II	ABCA6	0.187	0.392	1.02	1.06e-22	2.75e-18	ATP binding cassette subfamily A member 6
Secretory-reticular II	MACF1	0.164	0.407	1.02	1.76e-35	4.57e-31	microtubule actin crosslinking factor 1
Secretory-reticular II	KIAA1109	0.13	0.304	1.01	3.53e-25	9.19e-21
Secretory-reticular II	LONP2	0.109	0.284	1	8.28e-30	2.15e-25	lon peptidase 2, peroxisomal
Secretory-reticular II	MT-ND2	0.828	0.996	0.99	2.67e-35	6.94e-31	mitochondrially encoded NADH:ubiquinone oxidoreductase core subunit 2
Secretory-reticular II	CTNNB1	0.155	0.398	0.98	8.68e-39	2.26e-34	catenin beta 1
Secretory-reticular II	BIRC6	0.108	0.279	0.96	5.05e-29	1.31e-24	baculoviral IAP repeat containing 6
Secretory-reticular II	SMG1	0.139	0.343	0.96	7.93e-31	2.06e-26	SMG1 nonsense mediated mRNA decay associated PI3K related kinase
Secretory-reticular II	PLEKHH2	0.199	0.431	0.94	2.52e-27	6.56e-23	pleckstrin homology, MyTH4 and FERM domain containing H2
Secretory-reticular II	SUN1	0.131	0.335	0.92	8.25e-33	2.15e-28	Sad1 and UNC84 domain containing 1
Secretory-papillary I	STC1	0.27	0.004	6.67	0	0	stanniocalcin 1
Secretory-papillary I	HSPB3	0.338	0.01	5.75	0	0	heat shock protein family B (small) member 3
Secretory-papillary I	COMP	0.514	0.026	5.69	0	0	cartilage oligomeric matrix protein
Secretory-papillary I	STC2	0.256	0.01	5.67	0	0	stanniocalcin 2
Secretory-papillary I	CLEC2A	0.45	0.025	5.31	0	0	C-type lectin domain family 2 member A
Secretory-papillary I	WIF1	0.696	0.034	4.89	0	0	WNT inhibitory factor 1
Secretory-papillary I	RSPO1	0.398	0.022	4.39	0	0	R-spondin 1
Secretory-papillary I	COL6A5	0.329	0.036	4.38	0	0	collagen type VI alpha 5 chain
Secretory-papillary I	COL13A1	0.433	0.043	4.28	0	0	collagen type XIII alpha 1 chain
Secretory-papillary I	NPTX2	0.328	0.02	4.23	0	0	neuronal pentraxin 2
Secretory-papillary I	NKD2	0.468	0.041	3.94	0	0	NKD inhibitor of WNT signaling pathway 2
Secretory-papillary I	COL23A1	0.399	0.042	3.74	0	0	collagen type XXIII alpha 1 chain
Secretory-papillary I	TNFRSF19	0.361	0.038	3.73	0	0	TNF receptor superfamily member 19
Secretory-papillary I	COL18A1	0.894	0.227	3.62	0	0	collagen type XVIII alpha 1 chain
Secretory-papillary I	COL18A1	0.894	0.227	3.62	0	0	collagen type XVIII alpha 1 chain
Secretory-papillary I	GREM2	0.469	0.086	3.5	0	0	gremlin 2, DAN family BMP antagonist
Secretory-papillary I	APCDD1	0.914	0.199	3.49	0	0	APC down-regulated 1
Secretory-papillary I	TMTC2	0.315	0.055	3.17	6.57e-202	1.71e-197	transmembrane O-mannosyltransferase targeting cadherins 2
Secretory-papillary I	AXIN2	0.391	0.065	3.14	5.57e-268	1.45e-263	axin 2
Secretory-papillary I	F13A1	0.783	0.112	3.1	0	0	coagulation factor XIII A chain
Secretory-papillary I	THSD4	0.283	0.049	3.04	2.14e-176	5.56e-172	thrombospondin type 1 domain containing 4
Secretory-papillary I	NCKAP5	0.353	0.066	3.01	1.28e-211	3.32e-207	NCK associated protein 5
Secretory-papillary I	MYO10	0.35	0.067	2.92	3.93e-201	1.02e-196	myosin X
Secretory-papillary I	LEPR	0.672	0.196	2.82	2.93e-294	7.63e-290	leptin receptor
Secretory-papillary I	SFRP2	0.966	0.5	2.68	0	0	secreted frizzled related protein 2
Secretory-papillary I	EPHB6	0.392	0.101	2.63	7.83e-163	2.04e-158	EPH receptor B6
Secretory-papillary I	CDC42EP3	0.322	0.081	2.63	2.67e-131	6.95e-127	CDC42 effector protein 3
Secretory-papillary I	MAMDC2	0.571	0.121	2.6	0	0	MAM domain containing 2
Secretory-papillary I	TGFBI	0.574	0.139	2.58	1.3e-281	3.39e-277	transforming growth factor beta induced
Secretory-papillary I	DIRAS3	0.292	0.058	2.55	2.39e-152	6.21e-148	DIRAS family GTPase 3
Secretory-papillary I	ZNF608	0.293	0.065	2.51	2.36e-136	6.14e-132	zinc finger protein 608
Secretory-papillary II	COCH	0.939	0.034	9.55	0	0	cochlin
Secretory-papillary II	CCK	0.294	0.004	7.61	0	0	cholecystokinin
Secretory-papillary II	SLITRK6	0.51	0.01	7.23	0	0	SLIT and NTRK like family member 6
Secretory-papillary II	SLC22A16	0.357	0.008	6.38	0	0	solute carrier family 22 member 16
Secretory-papillary II	CCDC68	0.427	0.013	5.96	0	0	coiled-coil domain containing 68
Secretory-papillary II	CADM2	0.373	0.014	5.64	0	0	cell adhesion molecule 2
Secretory-papillary II	CPNE5	0.269	0.009	5.58	0	0	copine 5
Secretory-papillary II	MAFA	0.413	0.022	5.33	0	0	MAF bZIP transcription factor A
Secretory-papillary II	NDNF	0.609	0.048	5.16	0	0	neuron derived neurotrophic factor
Secretory-papillary II	MKX	0.31	0.018	5.14	0	0	mohawk homeobox
Secretory-papillary II	EMB	0.307	0.016	4.86	0	0	embigin
Secretory-papillary II	PTPRD	0.412	0.035	4.83	0	0	protein tyrosine phosphatase receptor type D
Secretory-papillary II	GAP43	0.28	0.025	4.73	0	0	growth associated protein 43
Secretory-papillary II	SCXA	0.439	0.04	4.49	0	0
Secretory-papillary II	NECAB1	0.429	0.051	4.44	0	0	N-terminal EF-hand calcium binding protein 1
Secretory-papillary II	ASPN	0.906	0.18	4.43	0	0	asporin
Secretory-papillary II	NTM	0.442	0.061	4.34	0	0	neurotrimin
Secretory-papillary II	TNN	0.705	0.063	4.33	0	0	tenascin N
Secretory-papillary II	CHADL	0.348	0.047	4.27	1.1e-286	2.87e-282	chondroadherin like
Secretory-papillary II	COL24A1	0.346	0.035	4.27	0	0	collagen type XXIV alpha 1 chain
Secretory-papillary II	CRABP1	0.812	0.138	4.26	0	0	cellular retinoic acid binding protein 1
Secretory-papillary II	NCAM1	0.306	0.035	4.02	9.06e-283	2.36e-278	neural cell adhesion molecule 1
Secretory-papillary II	SPARCL1	0.983	0.358	3.98	0	0	SPARC like 1
Secretory-papillary II	FAM101A	0.301	0.041	3.93	5.54e-238	1.44e-233
Secretory-papillary II	PPAPDC1B	0.656	0.178	3.92	0	0
Secretory-papillary II	F13A1	0.81	0.113	3.88	0	0	coagulation factor XIII A chain
Secretory-papillary II	TCEAL2	0.286	0.027	3.86	3.35e-304	8.71e-300	transcription elongation factor A like 2
Secretory-papillary II	TRIB2	0.285	0.052	3.78	6.1e-166	1.59e-161	tribbles pseudokinase 2
Secretory-papillary II	RSPO4	0.34	0.041	3.64	1.36e-298	3.53e-294	R-spondin 4
Secretory-papillary II	NR2F1	0.365	0.062	3.58	2.38e-233	6.19e-229	nuclear receptor subfamily 2 group F member 1
Secretory-papillary III	SCUBE3	0.302	0.003	7.86	0	0	signal peptide, CUB domain and EGF like domain containing 3
Secretory-papillary III	TPD52	0.549	0.011	6.42	0	0	tumor protein D52
Secretory-papillary III	LUZP2	0.541	0.023	6.12	0	0	leucine zipper protein 2
Secretory-papillary III	WNT5A	0.733	0.031	5.96	0	0	Wnt family member 5A
Secretory-papillary III	SOX18	0.332	0.013	5.93	0	0	SRY-box transcription factor 18
Secretory-papillary III	CA8	0.307	0.011	5.72	0	0	carbonic anhydrase 8
Secretory-papillary III	PI15	0.404	0.01	5.72	0	0	peptidase inhibitor 15
Secretory-papillary III	PAPPA2	0.334	0.016	5.53	0	0	pappalysin 2
Secretory-papillary III	HHIP	0.344	0.025	5.52	3.47e-293	9.01e-289	hedgehog interacting protein
Secretory-papillary III	CENPW	0.611	0.093	5.36	3.77e-297	9.8e-293	centromere protein W
Secretory-papillary III	SLC26A7	0.332	0.016	5.2	0	0	solute carrier family 26 member 7
Secretory-papillary III	RORB	0.454	0.033	5.02	0	0	RAR related orphan receptor B
Secretory-papillary III	DIO3	0.367	0.03	5.01	9.86e-281	2.56e-276	iodothyronine deiodinase 3
Secretory-papillary III	TFAP2A	0.524	0.032	4.98	0	0	transcription factor AP-2 alpha
Secretory-papillary III	BAMBI	0.456	0.041	4.92	0	0	BMP and activin membrane bound inhibitor
Secretory-papillary III	PGM2L1	0.586	0.072	4.89	0	0	phosphoglucomutase 2 like 1
Secretory-papillary III	PCDH19	0.327	0.023	4.77	4.05e-286	1.05e-281	protocadherin 19
Secretory-papillary III	THSD7A	0.324	0.027	4.56	5.52e-245	1.44e-240	thrombospondin type 1 domain containing 7A
Secretory-papillary III	EDN3	0.254	0.025	4.52	9.64e-162	2.51e-157	endothelin 3
Secretory-papillary III	IQGAP2	0.297	0.025	4.23	1.89e-219	4.9e-215	IQ motif containing GTPase activating protein 2
Secretory-papillary III	SOX11	0.389	0.029	4.19	0	0	SRY-box transcription factor 11
Secretory-papillary III	RSPO3	0.571	0.103	4.1	5.38e-223	1.4e-218	R-spondin 3
Secretory-papillary III	SERPINE2	0.908	0.258	4	5.42e-296	1.41e-291	serpin family E member 2
Secretory-papillary III	LEF1	0.292	0.03	3.98	3.99e-178	1.04e-173	lymphoid enhancer binding factor 1
Secretory-papillary III	IGFBP3	0.915	0.362	3.98	5.13e-227	1.33e-222	insulin like growth factor binding protein 3
Secretory-papillary III	BMP7	0.449	0.071	3.91	3.35e-192	8.7e-188	bone morphogenetic protein 7
Secretory-papillary III	ITGA8	0.349	0.043	3.87	8.43e-184	2.19e-179	integrin subunit alpha 8
Secretory-papillary III	INHBA	0.833	0.161	3.85	0	0	inhibin subunit beta A
Secretory-papillary III	SOX2	0.254	0.031	3.84	2.95e-128	7.66e-124	SRY-box transcription factor 2
Secretory-papillary III	WIF1	0.489	0.054	3.7	1.04e-284	2.7e-280	WNT inhibitory factor 1
Myofibroblast	IQGAP3	0.267	0	9.98	0	0	IQ motif containing GTPase activating protein 3
Myofibroblast	DIAPH3	0.526	0.002	8.31	0	0	diaphanous related formin 3
Myofibroblast	CEP55	0.637	0.001	8.18	0	0	centrosomal protein 55
Myofibroblast	PBK	0.637	0.003	8.17	0	0	PDZ binding kinase
Myofibroblast	KIF4A	0.356	0.002	8.12	0	0	kinesin family member 4A
Myofibroblast	HMMR	0.467	0.002	8.11	0	0	hyaluronan mediated motility receptor
Myofibroblast	MKI67	0.689	0.003	7.95	0	0	marker of proliferation Ki-67
Myofibroblast	CDC45	0.259	0.001	7.95	0	0	cell division cycle 45
Myofibroblast	SPC25	0.474	0.001	7.95	0	0	SPC25 component of NDC80 kinetochore complex
Myofibroblast	CKAP2L	0.363	0.001	7.93	0	0	cytoskeleton associated protein 2 like
Myofibroblast	UBE2C	0.496	0.003	7.87	0	0	ubiquitin conjugating enzyme E2 C
Myofibroblast	RRM2	0.563	0.003	7.86	0	0	ribonucleotide reductase regulatory subunit M2
Myofibroblast	AURKB	0.341	0.001	7.8	0	0	aurora kinase B
Myofibroblast	TPX2	0.696	0.005	7.79	0	0	TPX2 microtubule nucleation factor
Myofibroblast	DLGAP5	0.481	0.002	7.76	0	0	DLG associated protein 5
Myofibroblast	CENPM	0.556	0.003	7.76	0	0	centromere protein M
Myofibroblast	MYBL2	0.511	0.002	7.66	0	0	MYB proto-oncogene like 2
Myofibroblast	DEPDC1	0.385	0.002	7.65	0	0	DEP domain containing 1
Myofibroblast	KIF20A	0.289	0.001	7.58	0	0	kinesin family member 20A
Myofibroblast	CASC5	0.474	0.003	7.57	0	0
Myofibroblast	SKA3	0.304	0.001	7.55	0	0	spindle and kinetochore associated complex subunit 3
Myofibroblast	MELK	0.393	0.002	7.53	0	0	maternal embryonic leucine zipper kinase
Myofibroblast	KIAA0101	0.822	0.01	7.52	0	0
Myofibroblast	CCNB2	0.526	0.005	7.46	0	0	cyclin B2
Myofibroblast	TK1	0.741	0.006	7.43	0	0	thymidine kinase 1
Myofibroblast	PKMYT1	0.333	0.001	7.3	0	0	protein kinase, membrane associated tyrosine/threonine 1
Myofibroblast	TYMS	0.867	0.012	7.29	0	0	thymidylate synthetase
Myofibroblast	BUB1B	0.311	0.002	7.25	0	0	BUB1 mitotic checkpoint serine/threonine kinase B
Myofibroblast	ANLN	0.63	0.005	7.16	0	0	anillin, actin binding protein
Myofibroblast	TOP2A	0.748	0.012	7.15	0	0	DNA topoisomerase II alpha

## Sheet: Endothelial_annotated_DEGs
cluster	gene	pct.1	pct.2	avg_log2FC	p_val	p_val_adj	description
Endothelial I	LRG1	0.426	0.11	2.72	1.58e-90	4.12e-86	leucine rich alpha-2-glycoprotein 1
Endothelial I	IL6	0.68	0.29	2.26	1.24e-101	3.22e-97	interleukin 6
Endothelial I	CCL2	0.799	0.388	2.26	2.15e-119	5.58e-115	C-C motif chemokine ligand 2
Endothelial I	G0S2	0.366	0.163	2.24	7.76e-37	2.02e-32	G0/G1 switch 2
Endothelial I	ADAMTS4	0.626	0.247	2.12	1.15e-98	2.99e-94	ADAM metallopeptidase with thrombospondin type 1 motif 4
Endothelial I	TRIM16	0.298	0.066	1.81	4.98e-64	1.3e-59	tripartite motif containing 16
Endothelial I	C2CD4B	0.826	0.41	1.78	5.63e-120	1.46e-115	C2 calcium dependent domain containing 4B
Endothelial I	ITPKC	0.475	0.132	1.77	2.9e-91	7.54e-87	inositol-trisphosphate 3-kinase C
Endothelial I	TMEM70	0.674	0.293	1.72	1.13e-95	2.95e-91	transmembrane protein 70
Endothelial I	CDKN1A	0.967	0.589	1.71	1.4e-181	3.64e-177	cyclin dependent kinase inhibitor 1A
Endothelial I	RND1	0.591	0.228	1.66	1.28e-84	3.33e-80	Rho family GTPase 1
Endothelial I	RCAN1	0.74	0.388	1.63	6.7e-76	1.74e-71	regulator of calcineurin 1
Endothelial I	NFKBID	0.278	0.081	1.61	4.3e-45	1.12e-40	NFKB inhibitor delta
Endothelial I	TNFRSF10D	0.695	0.302	1.61	5.92e-100	1.54e-95	TNF receptor superfamily member 10d
Endothelial I	STC1	0.302	0.125	1.58	3.8e-30	9.89e-26	stanniocalcin 1
Endothelial I	CBR3	0.523	0.179	1.55	4.87e-81	1.27e-76	carbonyl reductase 3
Endothelial I	SLC25A25	0.676	0.265	1.53	2.41e-102	6.26e-98	solute carrier family 25 member 25
Endothelial I	STC2	0.264	0.08	1.53	2.33e-40	6.05e-36	stanniocalcin 2
Endothelial I	TFPI2	0.266	0.092	1.51	2.02e-34	5.25e-30	tissue factor pathway inhibitor 2
Endothelial I	CSF3	0.55	0.21	1.5	6.32e-73	1.64e-68	colony stimulating factor 3
Endothelial I	TRIB1	0.82	0.409	1.5	4.59e-115	1.19e-110	tribbles pseudokinase 1
Endothelial I	SNAI1	0.578	0.218	1.48	3.77e-80	9.8e-76	snail family transcriptional repressor 1
Endothelial I	SLC2A3	0.957	0.555	1.48	1.31e-145	3.4e-141	solute carrier family 2 member 3
Endothelial I	RSAD2	0.28	0.084	1.47	2.41e-43	6.27e-39	radical S-adenosyl methionine domain containing 2
Endothelial I	TIFA	0.593	0.236	1.42	1.39e-79	3.61e-75	TRAF interacting protein with forkhead associated domain
Endothelial I	TM4SF1	0.987	0.84	1.41	2.57e-133	6.67e-129	transmembrane 4 L six family member 1
Endothelial I	ICAM4	0.405	0.145	1.4	9.25e-55	2.4e-50	intercellular adhesion molecule 4 (Landsteiner-Wiener blood group)
Endothelial I	SOX17	0.571	0.259	1.38	8.33e-65	2.17e-60	SRY-box transcription factor 17
Endothelial I	INHBB	0.418	0.142	1.38	1.44e-58	3.75e-54	inhibin subunit beta B
Endothelial I	STX11	0.441	0.153	1.33	2.32e-62	6.03e-58	syntaxin 11
Endothelial II	DCN	0.349	0.161	3.93	1.91e-38	4.98e-34	decorin
Endothelial II	S100A2	0.501	0.368	3.78	2.68e-36	6.97e-32	S100 calcium binding protein A2
Endothelial II	SFN	0.267	0.189	3.73	4.12e-11	1.07e-06	stratifin
Endothelial II	CXCL14	0.343	0.157	3.71	3.49e-37	9.08e-33	C-X-C motif chemokine ligand 14
Endothelial II	CFD	0.329	0.194	3.64	1.37e-23	3.55e-19	complement factor D
Endothelial II	KRT14	0.559	0.431	3.59	4.01e-42	1.04e-37	keratin 14
Endothelial II	KRT5	0.384	0.232	3.32	4.31e-29	1.12e-24	keratin 5
Endothelial II	APOE	0.361	0.225	3.04	4.49e-24	1.17e-19	apolipoprotein E
Endothelial II	DCD	0.594	0.565	1.87	7.81e-21	2.03e-16	dermcidin
Endothelial II	APOD	0.255	0.241	1.81	0.0033	1	apolipoprotein D
Endothelial II	7SK.2	0.456	0.488	1.43	4.87e-06	0.127
Endothelial II	EZR	0.2	0.376	1.32	2.42e-07	0.00629	ezrin
Endothelial II	PERP	0.275	0.48	1.31	5.55e-05	1	p53 apoptosis effector related to PMP22
Endothelial II	CTSD	0.229	0.45	1.29	8.1e-09	0.000211	cathepsin D
Endothelial II	CEBPB	0.133	0.25	1.23	4.7e-06	0.122	CCAAT enhancer binding protein beta
Endothelial II	FABP4	0.487	0.448	1.18	8.13e-07	0.0211	fatty acid binding protein 4
Endothelial II	DSP	0.238	0.394	1.16	0.000172	1	desmoplakin
Endothelial II	MTRNR2L2	0.504	0.493	1.14	1.55e-09	4.03e-05
Endothelial II	FTL	0.874	0.963	1.12	1.56e-18	4.05e-14	ferritin light chain
Endothelial II	IFI27L2	0.119	0.251	1.07	2.05e-08	0.000533	interferon alpha inducible protein 27 like 2
Endothelial II	PTRHD1	0.105	0.257	1.02	2.66e-11	6.91e-07	peptidyl-tRNA hydrolase domain containing 1
Endothelial II	SEPP1	0.32	0.534	1.02	0.000476	1
Endothelial II	PRNP	0.112	0.295	1.01	3.63e-14	9.44e-10	prion protein
Endothelial II	EMP3	0.136	0.269	0.98	1.37e-07	0.00355	epithelial membrane protein 3
Endothelial II	LIPA	0.148	0.353	0.96	1.28e-13	3.32e-09	lipase A, lysosomal acid type
Endothelial II	PLD3	0.119	0.336	0.93	9.07e-18	2.36e-13	phospholipase D family member 3
Endothelial II	GSN	0.621	0.803	0.93	1.29e-06	0.0334	gelsolin
Endothelial II	MDH1	0.09	0.252	0.91	7.13e-14	1.86e-09	malate dehydrogenase 1
Endothelial II	TNFRSF12A	0.108	0.272	0.89	4.04e-12	1.05e-07	TNF receptor superfamily member 12A
Endothelial II	CYBA	0.196	0.386	0.88	3.24e-09	8.42e-05	cytochrome b-245 alpha chain
Pro-inflammatory	PCDH19	0.367	0.118	2.33	1.87e-54	4.87e-50	protocadherin 19
Pro-inflammatory	C7	0.297	0.089	2.3	2.13e-45	5.53e-41	complement C7
Pro-inflammatory	MLPH	0.343	0.119	2.27	4.26e-46	1.11e-41	melanophilin
Pro-inflammatory	SYT15	0.36	0.14	2.03	4.04e-42	1.05e-37	synaptotagmin 15
Pro-inflammatory	CLU	0.987	0.661	1.99	4.16e-184	1.08e-179	clusterin
Pro-inflammatory	LPCAT4	0.304	0.15	1.99	6.27e-24	1.63e-19	lysophosphatidylcholine acyltransferase 4
Pro-inflammatory	CPVL	0.327	0.153	1.83	4.94e-28	1.29e-23	carboxypeptidase vitellogenic like
Pro-inflammatory	LIFR	0.9	0.516	1.8	1.07e-127	2.79e-123	LIF receptor subunit alpha
Pro-inflammatory	CTSC	0.814	0.494	1.79	1.22e-105	3.18e-101	cathepsin C
Pro-inflammatory	LRRC1	0.333	0.145	1.77	1.44e-31	3.74e-27	leucine rich repeat containing 1
Pro-inflammatory	CYSLTR1	0.413	0.213	1.73	1.09e-32	2.84e-28	cysteinyl leukotriene receptor 1
Pro-inflammatory	DOCK11	0.263	0.131	1.72	7.65e-19	1.99e-14	dedicator of cytokinesis 11
Pro-inflammatory	CCL23	0.301	0.14	1.7	5.06e-24	1.32e-19	C-C motif chemokine ligand 23
Pro-inflammatory	RASA4	0.504	0.301	1.65	9.52e-36	2.47e-31	RAS p21 protein activator 4
Pro-inflammatory	PDIA5	0.428	0.25	1.64	1.66e-28	4.32e-24	protein disulfide isomerase family A member 5
Pro-inflammatory	EDN1	0.619	0.321	1.58	1.62e-54	4.22e-50	endothelin 1
Pro-inflammatory	TPD52L1	0.36	0.17	1.58	9.88e-31	2.57e-26	TPD52 like 1
Pro-inflammatory	TXNIP	0.986	0.696	1.56	1.67e-148	4.33e-144	thioredoxin interacting protein
Pro-inflammatory	PLAT	0.342	0.186	1.51	4.68e-21	1.22e-16	plasminogen activator, tissue type
Pro-inflammatory	CCL14	0.605	0.296	1.51	2.92e-57	7.61e-53	C-C motif chemokine ligand 14
Pro-inflammatory	TSPAN12	0.413	0.247	1.49	2.33e-24	6.07e-20	tetraspanin 12
Pro-inflammatory	FAM110D	0.408	0.227	1.49	9.75e-26	2.54e-21	family with sequence similarity 110 member D
Pro-inflammatory	LYST	0.519	0.286	1.45	1.78e-38	4.62e-34	lysosomal trafficking regulator
Pro-inflammatory	DARC	0.98	0.517	1.44	1.12e-123	2.92e-119
Pro-inflammatory	PBX1	0.34	0.224	1.44	3.87e-14	1.01e-09	PBX homeobox 1
Pro-inflammatory	DIXDC1	0.29	0.178	1.42	1.9e-13	4.94e-09	DIX domain containing 1
Pro-inflammatory	TACR1	0.361	0.198	1.41	1.24e-22	3.23e-18	tachykinin receptor 1
Pro-inflammatory	FAM171A1	0.326	0.197	1.4	2.51e-16	6.53e-12	family with sequence similarity 171 member A1
Pro-inflammatory	IL33	0.789	0.459	1.4	3.62e-78	9.42e-74	interleukin 33
Pro-inflammatory	DNM3	0.263	0.145	1.39	7.89e-15	2.05e-10	dynamin 3
EndoMT I	CSF2	0.258	0.011	4.55	4e-119	1.04e-114	colony stimulating factor 2
EndoMT I	LIPG	0.482	0.026	4.42	1.61e-220	4.18e-216	lipase G, endothelial type
EndoMT I	LAMP3	0.566	0.04	4.02	6.62e-243	1.72e-238	lysosomal associated membrane protein 3
EndoMT I	P2RY6	0.393	0.023	3.99	2.59e-171	6.72e-167	pyrimidinergic receptor P2Y6
EndoMT I	SELL	0.474	0.055	3.65	4.81e-160	1.25e-155	selectin L
EndoMT I	CXCL11	0.269	0.059	3.37	7.04e-53	1.83e-48	C-X-C motif chemokine ligand 11
EndoMT I	F3	0.406	0.057	3.26	5.67e-119	1.47e-114	coagulation factor III, tissue factor
EndoMT I	COL13A1	0.304	0.03	3.25	3.48e-106	9.04e-102	collagen type XIII alpha 1 chain
EndoMT I	SERPINE1	0.821	0.22	3.13	7.49e-198	1.95e-193	serpin family E member 1
EndoMT I	ADAMTS7	0.336	0.042	2.88	1.23e-102	3.21e-98	ADAM metallopeptidase with thrombospondin type 1 motif 7
EndoMT I	THBS1	0.756	0.192	2.87	6.42e-181	1.67e-176	thrombospondin 1
EndoMT I	CD276	0.375	0.04	2.79	3.52e-125	9.16e-121	CD276 molecule
EndoMT I	COL4A1	0.976	0.418	2.78	9.41e-234	2.45e-229	collagen type IV alpha 1 chain
EndoMT I	COL4A2	0.967	0.386	2.75	1.61e-239	4.19e-235	collagen type IV alpha 2 chain
EndoMT I	BMP2	0.502	0.146	2.65	1.69e-86	4.39e-82	bone morphogenetic protein 2
EndoMT I	PXDN	0.86	0.232	2.63	2.44e-208	6.35e-204	peroxidasin
EndoMT I	TGM2	0.731	0.138	2.58	5.03e-197	1.31e-192	transglutaminase 2
EndoMT I	CSF2RB	0.69	0.229	2.33	8.62e-116	2.24e-111	colony stimulating factor 2 receptor subunit beta
EndoMT I	FNDC4	0.315	0.042	2.32	4e-92	1.04e-87	fibronectin type III domain containing 4
EndoMT I	ROBO1	0.605	0.133	2.32	6.39e-137	1.66e-132	roundabout guidance receptor 1
EndoMT I	LGALS1	0.954	0.545	2.28	3.1e-163	8.07e-159	galectin 1
EndoMT I	GBP5	0.371	0.09	2.26	1.12e-66	2.9e-62	guanylate binding protein 5
EndoMT I	PRDM1	0.526	0.114	2.26	1.69e-111	4.38e-107	PR/SET domain 1
EndoMT I	C1R	0.744	0.2	2.25	2.54e-155	6.6e-151	complement C1r
EndoMT I	COL15A1	0.994	0.586	2.16	2.25e-203	5.86e-199	collagen type XV alpha 1 chain
EndoMT I	MMP1	0.423	0.087	2.14	2.47e-89	6.42e-85	matrix metallopeptidase 1
EndoMT I	C4orf48	0.535	0.095	2.1	1.58e-131	4.1e-127	chromosome 4 open reading frame 48
EndoMT I	SLCO2A1	0.808	0.26	2.09	7.56e-149	1.97e-144	solute carrier organic anion transporter family member 2A1
EndoMT I	CTHRC1	0.758	0.288	2.08	1.51e-117	3.93e-113	collagen triple helix repeat containing 1
EndoMT I	FSTL1	0.891	0.381	2.07	2.17e-152	5.64e-148	follistatin like 1
Lymphatic	STAB2	0.285	0	11.73	2.74e-184	7.12e-180	stabilin 2
Lymphatic	RELN	0.401	0.001	10.21	3.08e-252	8.01e-248	reelin
Lymphatic	TFF3	0.911	0.007	9.97	0	0	trefoil factor 3
Lymphatic	CCL21	0.957	0.016	9.39	0	0	C-C motif chemokine ligand 21
Lymphatic	PKHD1L1	0.546	0.002	8.08	0	0	PKHD1 like 1
Lymphatic	KBTBD11	0.374	0.006	7.87	1.71e-208	4.45e-204	kelch repeat and BTB domain containing 11
Lymphatic	CHRDL1	0.593	0.005	7.68	0	0	chordin like 1
Lymphatic	SEMA3A	0.298	0.003	7.6	4e-171	1.04e-166	semaphorin 3A
Lymphatic	SRGAP3	0.328	0.005	7.56	3.45e-183	8.98e-179	SLIT-ROBO Rho GTPase activating protein 3
Lymphatic	LYVE1	0.702	0.044	7.45	1.78e-295	4.62e-291	lymphatic vessel endothelial hyaluronan receptor 1
Lymphatic	COLEC12	0.54	0.006	7.43	0	0	collectin subfamily member 12
Lymphatic	NR2F1	0.536	0.01	7.26	2.38e-294	6.2e-290	nuclear receptor subfamily 2 group F member 1
Lymphatic	GPM6A	0.348	0.006	7.25	1.1e-190	2.86e-186	glycoprotein M6A
Lymphatic	IGF1	0.5	0.006	7.13	2.93e-290	7.62e-286	insulin like growth factor 1
Lymphatic	SEMA3D	0.397	0.01	6.9	7.01e-205	1.82e-200	semaphorin 3D
Lymphatic	PDPN	0.513	0.006	6.84	8.73e-301	2.27e-296	podoplanin
Lymphatic	KLHL4	0.298	0.006	6.61	1.96e-156	5.1e-152	kelch like family member 4
Lymphatic	PROX1	0.781	0.049	6.51	0	0	prospero homeobox 1
Lymphatic	EFEMP1	0.623	0.013	6.45	0	0	EGF containing fibulin extracellular matrix protein 1
Lymphatic	MPP7	0.454	0.01	6.44	4.17e-238	1.08e-233	MAGUK p55 scaffold protein 7
Lymphatic	TSPAN5	0.46	0.023	6.41	5.13e-198	1.33e-193	tetraspanin 5
Lymphatic	PARD6G	0.424	0.009	6.26	1.89e-223	4.92e-219	par-6 family cell polarity regulator gamma
Lymphatic	PDE1A	0.298	0.005	6.15	4.37e-165	1.14e-160	phosphodiesterase 1A
Lymphatic	PTX3	0.364	0.007	6.11	7.14e-194	1.86e-189	pentraxin 3
Lymphatic	PIEZO2	0.318	0.012	5.8	3.13e-145	8.14e-141	piezo type mechanosensitive ion channel component 2
Lymphatic	STON2	0.291	0.011	5.65	1.45e-132	3.78e-128	stonin 2
Lymphatic	DOCK5	0.325	0.02	5.55	1.67e-123	4.35e-119	dedicator of cytokinesis 5
Lymphatic	DKK3	0.427	0.023	5.36	9.38e-175	2.44e-170	dickkopf WNT signaling pathway inhibitor 3
Lymphatic	MMRN1	0.94	0.226	5.32	5.77e-233	1.5e-228	multimerin 1
Lymphatic	ABI3BP	0.599	0.021	5.29	1.52e-288	3.94e-284	ABI family member 3 binding protein
Endothelial III	SSUH2	0.302	0.009	5.43	3.26e-137	8.48e-133	ssu-2 homolog
Endothelial III	PCSK5	0.431	0.035	4.44	3.17e-129	8.25e-125	proprotein convertase subtilisin/kexin type 5
Endothelial III	IGFBP3	0.453	0.048	4.14	1.72e-112	4.46e-108	insulin like growth factor binding protein 3
Endothelial III	SEMA3G	0.612	0.034	4.13	3.59e-228	9.34e-224	semaphorin 3G
Endothelial III	FBLN5	0.332	0.019	4.06	1.73e-117	4.49e-113	fibulin 5
Endothelial III	NEBL	0.586	0.052	4	2.9e-170	7.53e-166	nebulette
Endothelial III	SULF1	0.379	0.066	3.83	1.34e-63	3.49e-59	sulfatase 1
Endothelial III	TSPAN2	0.487	0.062	3.72	2.82e-107	7.33e-103	tetraspanin 2
Endothelial III	GJA4	0.608	0.068	3.67	5.24e-150	1.36e-145	gap junction protein alpha 4
Endothelial III	PPP1R14A	0.409	0.037	3.64	4.32e-110	1.12e-105	protein phosphatase 1 regulatory inhibitor subunit 14A
Endothelial III	SERPINE2	0.431	0.067	3.42	1.96e-79	5.1e-75	serpin family E member 2
Endothelial III	GUCY1A3	0.276	0.033	3.4	1.49e-59	3.87e-55
Endothelial III	ATP13A3	0.711	0.243	3.35	1.87e-80	4.86e-76	ATPase 13A3
Endothelial III	SPECC1	0.349	0.06	3.2	1.8e-57	4.67e-53	sperm antigen with calponin homology and coiled-coil domains 1
Endothelial III	LTBP4	0.703	0.215	3.14	4.59e-81	1.19e-76	latent transforming growth factor beta binding protein 4
Endothelial III	PLLP	0.349	0.049	3.11	7.3e-68	1.9e-63	plasmolipin
Endothelial III	FN1	0.668	0.212	3.06	8.58e-69	2.23e-64	fibronectin 1
Endothelial III	FUT8	0.388	0.085	3.03	1.35e-51	3.52e-47	fucosyltransferase 8
Endothelial III	IGF2	0.754	0.21	3	3.14e-96	8.17e-92	insulin like growth factor 2
Endothelial III	HEY1	0.608	0.126	2.97	1.38e-92	3.6e-88	hes related family bHLH transcription factor with YRPW motif 1
Endothelial III	SYT11	0.315	0.086	2.8	4.88e-31	1.27e-26	synaptotagmin 11
Endothelial III	COL21A1	0.306	0.084	2.68	9.06e-30	2.36e-25	collagen type XXI alpha 1 chain
Endothelial III	LGALS3BP	0.25	0.039	2.67	1.02e-42	2.66e-38	galectin 3 binding protein
Endothelial III	CXCL12	0.905	0.356	2.66	3.42e-98	8.89e-94	C-X-C motif chemokine ligand 12
Endothelial III	ARL15	0.556	0.196	2.65	1.01e-47	2.63e-43	ADP ribosylation factor like GTPase 15
Endothelial III	SRGN	0.909	0.445	2.58	1.21e-93	3.15e-89	serglycin
Endothelial III	ADRA2C	0.315	0.086	2.58	5.04e-31	1.31e-26	adrenoceptor alpha 2C
Endothelial III	ARHGAP4	0.263	0.069	2.56	2.05e-26	5.34e-22	Rho GTPase activating protein 4
Endothelial III	BMX	0.345	0.097	2.48	1.11e-32	2.87e-28	BMX non-receptor tyrosine kinase
Endothelial III	JAG2	0.612	0.238	2.43	8.81e-49	2.29e-44	jagged canonical Notch ligand 2
EndoMT II	HJURP	0.309	0.001	8.74	3.76e-188	9.78e-184	Holliday junction recognition protein
EndoMT II	DEPDC1	0.325	0.001	8.62	7.43e-204	1.93e-199	DEP domain containing 1
EndoMT II	HMMR	0.455	0.005	8.05	3.33e-241	8.66e-237	hyaluronan mediated motility receptor
EndoMT II	CEP55	0.545	0.004	7.65	0	0	centrosomal protein 55
EndoMT II	RRM2	0.512	0.005	7.39	4.69e-278	1.22e-273	ribonucleotide reductase regulatory subunit M2
EndoMT II	TPX2	0.61	0.008	7.39	0	0	TPX2 microtubule nucleation factor
EndoMT II	SHCBP1	0.504	0.005	7.31	3.77e-273	9.81e-269	SHC binding and spindle associated 1
EndoMT II	DLGAP5	0.577	0.005	7.2	0	0	DLG associated protein 5
EndoMT II	NUF2	0.488	0.004	7.19	1.76e-277	4.59e-273	NUF2 component of NDC80 kinetochore complex
EndoMT II	KIF15	0.252	0.002	7.17	2.68e-145	6.97e-141	kinesin family member 15
EndoMT II	APOBEC3B	0.26	0.003	7.15	5.94e-139	1.54e-134	apolipoprotein B mRNA editing enzyme catalytic subunit 3B
EndoMT II	ASPM	0.447	0.007	7.12	5.32e-216	1.38e-211	assembly factor for spindle microtubules
EndoMT II	ANLN	0.602	0.005	7.12	0	0	anillin, actin binding protein
EndoMT II	BUB1B	0.358	0.003	7.06	1.19e-202	3.11e-198	BUB1 mitotic checkpoint serine/threonine kinase B
EndoMT II	CCNA2	0.415	0.005	7.06	1.84e-217	4.78e-213	cyclin A2
EndoMT II	UBE2C	0.504	0.006	6.81	4.52e-265	1.18e-260	ubiquitin conjugating enzyme E2 C
EndoMT II	MKI67	0.618	0.009	6.81	2.04e-304	5.31e-300	marker of proliferation Ki-67
EndoMT II	CDCA8	0.301	0.003	6.79	8.13e-158	2.11e-153	cell division cycle associated 8
EndoMT II	SGOL1	0.423	0.004	6.77	1.35e-229	3.51e-225
EndoMT II	PLK1	0.26	0.002	6.77	1.69e-142	4.4e-138	polo like kinase 1
EndoMT II	BUB1	0.341	0.003	6.77	8.5e-188	2.21e-183	BUB1 mitotic checkpoint serine/threonine kinase
EndoMT II	DIAPH3	0.585	0.008	6.71	2.36e-298	6.13e-294	diaphanous related formin 3
EndoMT II	GTSE1	0.561	0.007	6.69	4.53e-289	1.18e-284	G2 and S-phase expressed 1
EndoMT II	KIF23	0.382	0.004	6.64	4.09e-207	1.06e-202	kinesin family member 23
EndoMT II	KIF4A	0.439	0.004	6.52	9.42e-237	2.45e-232	kinesin family member 4A
EndoMT II	CENPM	0.488	0.008	6.51	8.16e-236	2.12e-231	centromere protein M
EndoMT II	KIF20A	0.26	0.003	6.48	1.05e-131	2.74e-127	kinesin family member 20A
EndoMT II	PBK	0.667	0.006	6.38	0	0	PDZ binding kinase
EndoMT II	AURKB	0.35	0.003	6.36	4.67e-193	1.21e-188	aurora kinase B
EndoMT II	MYBL2	0.439	0.009	6.19	4.68e-191	1.22e-186	MYB proto-oncogene like 2
EndoMT III	RGS5	0.416	0.042	5.63	1.37e-52	3.56e-48	regulator of G protein signaling 5
EndoMT III	ABCC9	0.286	0.004	5.28	4.41e-120	1.15e-115	ATP binding cassette subfamily C member 9
EndoMT III	NDUFA4L2	0.39	0.021	5	7.22e-79	1.88e-74	NDUFA4 mitochondrial complex associated like 2
EndoMT III	NOTCH3	0.286	0.008	4.73	4.07e-88	1.06e-83	notch receptor 3
EndoMT III	STEAP4	0.325	0.011	4.3	6.78e-92	1.76e-87	STEAP4 metalloreductase
EndoMT III	PRRX1	0.286	0.016	3.65	1.87e-55	4.87e-51	paired related homeobox 1
EndoMT III	SYNPO2	0.286	0.016	3.15	4.36e-55	1.13e-50	synaptopodin 2
EndoMT III	NABP1	0.494	0.264	2.64	1.86e-08	0.000483	nucleic acid binding protein 1
EndoMT III	ACTA2	0.273	0.051	2.42	2.98e-17	7.74e-13	actin alpha 2, smooth muscle
EndoMT III	KCNQ1OT1	0.494	0.313	2.4	4.99e-06	0.13	KCNQ1 opposite strand/antisense transcript 1
EndoMT III	C5orf45	0.26	0.136	2.37	0.00036	1
EndoMT III	SEMA4A	0.273	0.135	2.26	0.00016	1	semaphorin 4A
EndoMT III	OAS3	0.26	0.154	2.22	0.00475	1	2'-5'-oligoadenylate synthetase 3
EndoMT III	RP6-99M1.2	0.429	0.306	2.09	0.00158	1
EndoMT III	C5orf42	0.273	0.158	2.06	0.00154	1
EndoMT III	SLC25A44	0.286	0.175	2.04	0.0023	1	solute carrier family 25 member 44
EndoMT III	SIK3	0.468	0.255	2.01	1.26e-07	0.00328	SIK family kinase 3
EndoMT III	ATP13A3	0.494	0.272	2.01	5.03e-07	0.0131	ATPase 13A3
EndoMT III	FNIP1	0.299	0.168	1.99	0.000568	1	folliculin interacting protein 1
EndoMT III	DCAF8	0.273	0.128	1.96	5.81e-05	1	DDB1 and CUL4 associated factor 8
EndoMT III	INTS6	0.429	0.277	1.96	0.000135	1	integrator complex subunit 6
EndoMT III	RSAD2	0.325	0.125	1.93	2.03e-07	0.00527	radical S-adenosyl methionine domain containing 2
EndoMT III	OSMR	0.39	0.189	1.9	6.11e-07	0.0159	oncostatin M receptor
EndoMT III	ZNF407	0.273	0.157	1.88	0.00221	1	zinc finger protein 407
EndoMT III	MT1M	0.299	0.089	1.84	2.04e-10	5.31e-06	metallothionein 1M
EndoMT III	BTNL9	0.351	0.148	1.83	6.14e-07	0.016	butyrophilin like 9
EndoMT III	CPE	0.351	0.062	1.82	1.43e-22	3.73e-18	carboxypeptidase E
EndoMT III	SH3PXD2A	0.26	0.121	1.82	0.000157	1	SH3 and PX domains 2A
EndoMT III	ZBTB21	0.351	0.201	1.82	0.000366	1	zinc finger and BTB domain containing 21
EndoMT III	MX2	0.26	0.093	1.81	4.57e-07	0.0119	MX dynamin like GTPase 2
