# Supplementary material for: A high-resolution view of the immune and stromal cell response to Haemophilus ducreyi infection in human volunteers
Source: mBio. 2025 Jan 30;16(3):e03885-24. doi: 10.1128/mbio.03885-24 (PMC11898715; doi:10.1128/mbio.03885-24)
Supplement: Data Set S2 — Differential gene expression in pustules versus wounds in areas of high antigen presentation. [file mbio.03885-24-s0002.xlsx]

## Sheet: Key
Dataset S2. Differential Gene Expression in pustules v. wounds in areas of high antigen presentation
Worksheet	Description
Upregulated Pustule Genes	Grouped DE analysis of all genes in the dark pink regions of pustules and wounds in Figure 8B. Genes with Log2 fold change >0.5 in pustules and p-value <0.05 are listed.
Upregulated Pustule Pathways	Pathway analysis of the "Upregulated Pustule Genes". Pathways with p<0.05 are listed.
Downregulated Pustule Genes	Grouped DE analysis of all genes in the dark pink regions of pustules and wounds in Figure 8B. Genes with Log2 fold change >0.5 in wounds and p-value <0.05 are listed.
Downregulated Pustule Pathways	Pathway analysis of the "Downregulated Pustule Genes". Pathways with p<0.05 are listed.

## Sheet: Upregulated Pustule Genes
	p_val	avg_log2FC	pct.1	pct.2	p_val_adj	cluster	gene
KRT6C	3.95855e-22	8.89048	0.859	0	1.44887e-17	Pustule	KRT6C
S100A7A	8.41947e-21	8.00008	0.829	0	3.08161e-16	Pustule	S100A7A
LCN2	5.6129e-21	7.79158	0.837	0.023	2.05438e-16	Pustule	LCN2
SPRR2A	4.81977e-27	7.6326	0.96	0.023	1.76408e-22	Pustule	SPRR2A
SPRR2B	2.72402e-13	7.43252	0.632	0	9.9702e-09	Pustule	SPRR2B
S100A7	3.25508e-29	7.23693	0.999	0.349	1.19139e-24	Pustule	S100A7
MMP1	5.73278e-27	7.05633	0.959	0.023	2.09825e-22	Pustule	MMP1
S100A8	2.79518e-29	6.97266	1	0.372	1.02306e-24	Pustule	S100A8
SPRR2D	1.71691e-24	6.70141	0.914	0.047	6.28405e-20	Pustule	SPRR2D
S100A9	2.80325e-29	6.63183	1	0.558	1.02602e-24	Pustule	S100A9
PI3	4.29178e-26	6.61406	0.946	0.047	1.57083e-21	Pustule	PI3
CXCL8	1.67341e-10	6.40153	0.537	0	6.12483e-06	Pustule	CXCL8
LCE3D	3.18967e-11	6.25104	0.577	0.023	1.16745e-06	Pustule	LCE3D
SPRR1B	4.92066e-28	6.21133	0.98	0.14	1.80101e-23	Pustule	SPRR1B
SLC6A14	8.14939e-10	6.13225	0.511	0	2.98276e-05	Pustule	SLC6A14
SERPINB4	2.34826e-22	5.98806	0.876	0.023	8.59485e-18	Pustule	SERPINB4
MMP3	1.92555e-19	5.97305	0.813	0.023	7.0477e-15	Pustule	MMP3
SPRR2F	1.2129e-06	5.93098	0.372	0	0.0443932	Pustule	SPRR2F
DEFB4B	2.40011e-08	5.91696	0.451	0	0.000878463	Pustule	DEFB4B
KRT6A	6.45847e-29	5.8399	0.995	0.209	2.36386e-24	Pustule	KRT6A
GJB2	1.47687e-25	5.80646	0.939	0.07	5.40548e-21	Pustule	GJB2
SAA1	1.97575e-17	5.6355	0.772	0.07	7.23144e-13	Pustule	SAA1
SERPINB13	3.95112e-10	5.54222	0.538	0.023	1.44615e-05	Pustule	SERPINB13
LTF	1.60104e-20	5.45432	0.849	0.116	5.85995e-16	Pustule	LTF
FCGR3A	2.36166e-09	5.30288	0.509	0.023	8.64392e-05	Pustule	FCGR3A
SERPINB3	5.02315e-19	5.25878	0.811	0.047	1.83852e-14	Pustule	SERPINB3
PLA2G4D	2.84537e-08	5.24454	0.467	0.023	0.00104143	Pustule	PLA2G4D
IVL	3.17143e-15	5.06165	0.719	0.07	1.16077e-10	Pustule	IVL
KRT16	1.7312e-27	4.89847	0.979	0.395	6.33635e-23	Pustule	KRT16
SAA2	6.24591e-09	4.8736	0.5	0.023	0.000228607	Pustule	SAA2
CXCL11	1.96291e-10	4.84593	0.575	0.07	7.18444e-06	Pustule	CXCL11
SPRR2G	6.274e-13	4.77603	0.692	0.163	2.29635e-08	Pustule	SPRR2G
KRT6B	3.91109e-27	4.67909	0.977	0.256	1.4315e-22	Pustule	KRT6B
KLK6	3.61134e-15	4.54993	0.725	0.047	1.32178e-10	Pustule	KLK6
CDH3	4.52835e-12	4.48129	0.645	0.116	1.65742e-07	Pustule	CDH3
SPRR2E	4.8304e-24	4.47936	0.937	0.302	1.76797e-19	Pustule	SPRR2E
SERPINA3	2.71091e-08	4.47566	0.506	0.07	0.000992219	Pustule	SERPINA3
RHCG	6.23478e-10	4.34657	0.555	0.047	2.28199e-05	Pustule	RHCG
KRT17	4.44121e-28	4.3084	0.993	0.512	1.62553e-23	Pustule	KRT17
TGM1	1.24488e-08	4.29368	0.514	0.07	0.000455638	Pustule	TGM1
KLK13	6.43425e-12	4.21723	0.636	0.07	2.355e-07	Pustule	KLK13
GJB6	3.61686e-13	3.95792	0.69	0.116	1.32381e-08	Pustule	GJB6
DSC2	7.42875e-10	3.94058	0.577	0.093	2.719e-05	Pustule	DSC2
ADAMTS4	9.94609e-07	3.88969	0.423	0.047	0.0364037	Pustule	ADAMTS4
CNFN	3.63619e-20	3.84302	0.891	0.326	1.33088e-15	Pustule	CNFN
CXCL10	1.69089e-14	3.73418	0.784	0.326	6.18881e-10	Pustule	CXCL10
FABP5	1.58027e-25	3.72696	0.97	0.558	5.78396e-21	Pustule	FABP5
CRCT1	9.34439e-09	3.62228	0.587	0.186	0.000342014	Pustule	CRCT1
KLK10	1.4744e-11	3.18853	0.69	0.209	5.39647e-07	Pustule	KLK10
NAMPT	2.89581e-19	3.16062	0.872	0.279	1.0599e-14	Pustule	NAMPT
NCOA7	2.4341e-08	3.16042	0.542	0.093	0.000890905	Pustule	NCOA7
HIF1A	2.79565e-13	2.93819	0.755	0.302	1.02324e-08	Pustule	HIF1A
S100P	1.71911e-07	2.93501	0.503	0.07	0.00629211	Pustule	S100P
PDZK1IP1	1.56074e-13	2.92299	0.77	0.302	5.71245e-09	Pustule	PDZK1IP1
GBP1	1.68829e-11	2.85001	0.725	0.349	6.17931e-07	Pustule	GBP1
RASSF4	5.81262e-07	2.72368	0.566	0.233	0.0212748	Pustule	RASSF4
CSTB	1.07408e-20	2.69931	0.923	0.651	3.93123e-16	Pustule	CSTB
IDO1	2.85738e-07	2.65176	0.513	0.093	0.0104583	Pustule	IDO1
SERPINA1	2.74369e-07	2.62293	0.574	0.186	0.0100422	Pustule	SERPINA1
SERPINB1	1.58207e-11	2.59222	0.733	0.349	5.79055e-07	Pustule	SERPINB1
DSG3	1.59335e-08	2.58873	0.634	0.279	0.000583183	Pustule	DSG3
SAT1	4.48607e-21	2.55738	0.925	0.605	1.64195e-16	Pustule	SAT1
C15orf48	7.7742e-08	2.54614	0.582	0.14	0.00284544	Pustule	C15orf48
CFB	2.67779e-10	2.53227	0.707	0.326	9.80099e-06	Pustule	CFB
C1QB	2.00635e-14	2.45627	0.828	0.488	7.34345e-10	Pustule	C1QB
CHI3L2	1.12992e-07	2.43675	0.601	0.209	0.00413563	Pustule	CHI3L2
CD24	9.82594e-13	2.43518	0.8	0.419	3.59639e-08	Pustule	CD24
SRGN	3.08843e-09	2.43513	0.67	0.233	0.00011304	Pustule	SRGN
IL1RN	1.68124e-09	2.3861	0.711	0.326	6.15352e-05	Pustule	IL1RN
IFIT3	3.16747e-07	2.34377	0.61	0.302	0.0115933	Pustule	IFIT3
PLA2G4E	4.95961e-08	2.32507	0.654	0.302	0.00181527	Pustule	PLA2G4E
GBP5	3.99628e-07	2.32339	0.569	0.186	0.0146268	Pustule	GBP5
SPINK5	1.35538e-08	2.30522	0.71	0.419	0.000496081	Pustule	SPINK5
COL4A1	3.74129e-08	2.30244	0.702	0.349	0.00136935	Pustule	COL4A1
GBP2	9.76821e-10	2.29826	0.7	0.302	3.57526e-05	Pustule	GBP2
CSTA	4.75685e-12	2.26673	0.826	0.558	1.74106e-07	Pustule	CSTA
KLK7	3.36109e-08	2.26258	0.681	0.349	0.00123019	Pustule	KLK7
KRT80	6.03805e-07	2.24652	0.609	0.279	0.0220999	Pustule	KRT80
LITAF	3.43758e-11	2.23196	0.767	0.465	1.25819e-06	Pustule	LITAF
CEBPB	1.7913e-11	2.1878	0.767	0.442	6.55633e-07	Pustule	CEBPB
SAMHD1	1.80521e-09	2.18008	0.763	0.465	6.60725e-05	Pustule	SAMHD1
CTSC	1.67125e-09	2.17477	0.724	0.372	6.11694e-05	Pustule	CTSC
NCCRP1	3.76997e-07	2.16153	0.645	0.302	0.0137985	Pustule	NCCRP1
PLSCR1	6.38644e-07	2.15183	0.597	0.256	0.023375	Pustule	PLSCR1
STAT1	6.95792e-12	2.06154	0.791	0.488	2.54667e-07	Pustule	STAT1
RNF213	2.55858e-08	1.98232	0.69	0.326	0.000936466	Pustule	RNF213
TNC	1.06459e-07	1.94092	0.676	0.302	0.00389649	Pustule	TNC
TUBA1C	7.54156e-11	1.93576	0.8	0.535	2.76029e-06	Pustule	TUBA1C
IRF1	8.1691e-08	1.63523	0.727	0.395	0.00298997	Pustule	IRF1
CDKN1A	2.95971e-07	1.46855	0.643	0.279	0.0108328	Pustule	CDKN1A
LAP3	1.1259e-07	1.41515	0.748	0.488	0.00412092	Pustule	LAP3
CALML3	1.33451e-06	0.664653	0.742	0.302	0.0488444	Pustule	CALML3

## Sheet: Upregulated Pustule Pathways
	pval	pval.adj	set_names	GeneRatio	Count
GOBP_KERATINIZATION	1.50388e-28	6.80806e-25	GOBP_KERATINIZATION	0.204819	17
GOBP_ANTIMICROBIAL_HUMORAL_IMMUNE_RESPONSE_MEDIATED_BY_ANTIMICROBIAL_PEPTIDE	4.22804e-12	9.57016e-09	GOBP_ANTIMICROBIAL_HUMORAL_IMMUNE_RESPONSE_MEDIATED_BY_ANTIMICROBIAL_PEPTIDE	0.0818182	9
GOBP_PEPTIDE_CROSS_LINKING	4.72427e-11	7.12893e-08	GOBP_PEPTIDE_CROSS_LINKING	0.222222	6
REACTOME_ANTIMICROBIAL_PEPTIDES	1.29199e-10	1.46221e-07	REACTOME_ANTIMICROBIAL_PEPTIDES	0.0816327	8
GOBP_ACUTE_PHASE_RESPONSE	2.11203e-09	1.91223e-06	GOBP_ACUTE_PHASE_RESPONSE	0.12766	6
GOBP_INTERMEDIATE_FILAMENT_ORGANIZATION	2.92222e-08	2.20481e-05	GOBP_INTERMEDIATE_FILAMENT_ORGANIZATION	0.0821918	6
REACTOME_DIFFERENTIATION_OF_KERATINOCYTES_IN_INTERFOLLICULAR_EPIDERMIS_IN_MAMMALIAN_SKIN	4.83695e-08	3.12813e-05	REACTOME_DIFFERENTIATION_OF_KERATINOCYTES_IN_INTERFOLLICULAR_EPIDERMIS_IN_MAMMALIAN_SKIN	0.125	5
PID_REG_GR_PATHWAY	6.41869e-08	3.47318e-05	PID_REG_GR_PATHWAY	0.0731707	6
GOBP_NEUTROPHIL_CHEMOTAXIS	6.90493e-08	3.47318e-05	GOBP_NEUTROPHIL_CHEMOTAXIS	0.0705882	6
GOBP_INTERMEDIATE_FILAMENT_BASED_PROCESS	1.45689e-07	6.59533e-05	GOBP_INTERMEDIATE_FILAMENT_BASED_PROCESS	0.0631579	6
GOBP_ANTIBACTERIAL_HUMORAL_RESPONSE	5.63092e-07	0.000231738	GOBP_ANTIBACTERIAL_HUMORAL_RESPONSE	0.0694444	5
REACTOME_INTERFERON_ALPHA_BETA_SIGNALING	1.53958e-06	0.000580808	REACTOME_INTERFERON_ALPHA_BETA_SIGNALING	0.0641026	5
GOBP_CELLULAR_RESPONSE_TO_INTERLEUKIN_1	2.23575e-06	0.000778557	GOBP_CELLULAR_RESPONSE_TO_INTERLEUKIN_1	0.0574713	5
GOBP_DISRUPTION_OF_ANATOMICAL_STRUCTURE_IN_ANOTHER_ORGANISM	3.72001e-06	0.00113945	GOBP_DISRUPTION_OF_ANATOMICAL_STRUCTURE_IN_ANOTHER_ORGANISM	0.0531915	5
REACTOME_INTERFERON_GAMMA_SIGNALING	4.13586e-06	0.00113945	REACTOME_INTERFERON_GAMMA_SIGNALING	0.0510204	5
GOBP_CELLULAR_RESPONSE_TO_TYPE_II_INTERFERON	4.13586e-06	0.00113945	GOBP_CELLULAR_RESPONSE_TO_TYPE_II_INTERFERON	0.0520833	5
GOBP_LYMPHOCYTE_CHEMOTAXIS	4.27892e-06	0.00113945	GOBP_LYMPHOCYTE_CHEMOTAXIS	0.0888889	4
GOBP_CHRONIC_INFLAMMATORY_RESPONSE	1.44636e-05	0.0036376	GOBP_CHRONIC_INFLAMMATORY_RESPONSE	0.157895	3
GOBP_EXTRACELLULAR_MATRIX_DISASSEMBLY	1.98751e-05	0.0047355	GOBP_EXTRACELLULAR_MATRIX_DISASSEMBLY	0.0606061	4
GOBP_T_CELL_CHEMOTAXIS	3.83166e-05	0.00867297	GOBP_T_CELL_CHEMOTAXIS	0.115385	3
GOBP_REGULATION_OF_TOLL_LIKE_RECEPTOR_SIGNALING_PATHWAY	7.23021e-05	0.0148778	GOBP_REGULATION_OF_TOLL_LIKE_RECEPTOR_SIGNALING_PATHWAY	0.0833333	3
GOBP_RESPONSE_TO_INTERFERON_BETA	7.23021e-05	0.0148778	GOBP_RESPONSE_TO_INTERFERON_BETA	0.0882353	3
REACTOME_SIGNALING_BY_ALK_IN_CANCER	8.45158e-05	0.0166349	REACTOME_SIGNALING_BY_ALK_IN_CANCER	0.0430108	4
GOBP_PYROPTOSIS	0.000103325	0.0188185	GOBP_PYROPTOSIS	0.0810811	3
GOBP_RESPONSE_TO_CHEMOKINE	0.000104047	0.0188185	GOBP_RESPONSE_TO_CHEMOKINE	0.04	4
PID_FRA_PATHWAY	0.000112238	0.0188185	PID_FRA_PATHWAY	0.0810811	3
REACTOME_GAP_JUNCTION_ASSEMBLY	0.000112238	0.0188185	REACTOME_GAP_JUNCTION_ASSEMBLY	0.0789474	3
GOBP_COLLAGEN_METABOLIC_PROCESS	0.000121879	0.0197052	GOBP_COLLAGEN_METABOLIC_PROCESS	0.0373832	4
PID_IFNG_PATHWAY	0.00014194	0.0221573	PID_IFNG_PATHWAY	0.075	3
KEGG_BLADDER_CANCER	0.000164327	0.0232472	KEGG_BLADDER_CANCER	0.0714286	3
GOBP_PEPTIDYL_CYSTEINE_MODIFICATION	0.000164327	0.0232472	GOBP_PEPTIDYL_CYSTEINE_MODIFICATION	0.0681818	3
GOBP_POSITIVE_REGULATION_OF_RELEASE_OF_SEQUESTERED_CALCIUM_ION_INTO_CYTOSOL	0.000164327	0.0232472	GOBP_POSITIVE_REGULATION_OF_RELEASE_OF_SEQUESTERED_CALCIUM_ION_INTO_CYTOSOL	0.0714286	3
REACTOME_INTERLEUKIN_10_SIGNALING	0.000188889	0.0259122	REACTOME_INTERLEUKIN_10_SIGNALING	0.0666667	3
GOBP_COLLAGEN_CATABOLIC_PROCESS	0.000202014	0.0268976	GOBP_COLLAGEN_CATABOLIC_PROCESS	0.0666667	3
PID_IL6_7_PATHWAY	0.000230005	0.0297495	PID_IL6_7_PATHWAY	0.0638298	3
REACTOME_GAP_JUNCTION_TRAFFICKING_AND_REGULATION	0.000276509	0.0347709	REACTOME_GAP_JUNCTION_TRAFFICKING_AND_REGULATION	0.0588235	3
REACTOME_SENESCENCE_ASSOCIATED_SECRETORY_PHENOTYPE_SASP	0.000310647	0.038008	REACTOME_SENESCENCE_ASSOCIATED_SECRETORY_PHENOTYPE_SASP	0.027027	3
REACTOME_CHEMOKINE_RECEPTORS_BIND_CHEMOKINES	0.000386823	0.0449013	REACTOME_CHEMOKINE_RECEPTORS_BIND_CHEMOKINES	0.0526316	3
GOBP_DEFENSE_RESPONSE_TO_FUNGUS	0.000386823	0.0449013	GOBP_DEFENSE_RESPONSE_TO_FUNGUS	0.0526316	3
GOBP_KERATINOCYTE_PROLIFERATION	0.000429024	0.0485548	GOBP_KERATINOCYTE_PROLIFERATION	0.0491803	3
GOBP_REGULATION_OF_BIOLOGICAL_PROCESS_INVOLVED_IN_SYMBIOTIC_INTERACTION	0.000522049	0.0576418	GOBP_REGULATION_OF_BIOLOGICAL_PROCESS_INVOLVED_IN_SYMBIOTIC_INTERACTION	0.0461538	3
REACTOME_COLLAGEN_DEGRADATION	0.000573026	0.061764	REACTOME_COLLAGEN_DEGRADATION	0.046875	3
GOBP_COLUMNAR_CUBOIDAL_EPITHELIAL_CELL_MATURATION	0.000642379	0.0631166	GOBP_COLUMNAR_CUBOIDAL_EPITHELIAL_CELL_MATURATION	0.133333	2
GOBP_HAIR_FOLLICLE_MATURATION	0.000642379	0.0631166	GOBP_HAIR_FOLLICLE_MATURATION	0.133333	2
GOBP_POSITIVE_REGULATION_OF_KERATINOCYTE_PROLIFERATION	0.000642379	0.0631166	GOBP_POSITIVE_REGULATION_OF_KERATINOCYTE_PROLIFERATION	0.125	2
GOBP_REGULATION_OF_T_CELL_CHEMOTAXIS	0.000642379	0.0631166	GOBP_REGULATION_OF_T_CELL_CHEMOTAXIS	0.133333	2
GOBP_RESPONSE_TO_FUNGUS	0.000655286	0.0631166	GOBP_RESPONSE_TO_FUNGUS	0.0441176	3
GOBP_POSITIVE_REGULATION_OF_PATTERN_RECOGNITION_RECEPTOR_SIGNALING_PATHWAY	0.000684288	0.0645369	GOBP_POSITIVE_REGULATION_OF_PATTERN_RECOGNITION_RECEPTOR_SIGNALING_PATHWAY	0.0434783	3
KEGG_COMPLEMENT_AND_COAGULATION_CASCADES	0.000714096	0.0648335	KEGG_COMPLEMENT_AND_COAGULATION_CASCADES	0.0434783	3
GOBP_POSITIVE_REGULATION_OF_NITRIC_OXIDE_SYNTHASE_BIOSYNTHETIC_PROCESS	0.000732947	0.0648335	GOBP_POSITIVE_REGULATION_OF_NITRIC_OXIDE_SYNTHASE_BIOSYNTHETIC_PROCESS	0.125	2
GOBP_REGULATION_OF_EPITHELIAL_CELL_DIFFERENTIATION_INVOLVED_IN_KIDNEY_DEVELOPMENT	0.000732947	0.0648335	GOBP_REGULATION_OF_EPITHELIAL_CELL_DIFFERENTIATION_INVOLVED_IN_KIDNEY_DEVELOPMENT	0.125	2
PID_AP1_PATHWAY	0.000744718	0.0648335	PID_AP1_PATHWAY	0.0428571	3
GOBP_T_CELL_MIGRATION	0.000808444	0.0670412	GOBP_T_CELL_MIGRATION	0.0410959	3
REACTOME_ACYL_CHAIN_REMODELLING_OF_PI	0.000829315	0.0670412	REACTOME_ACYL_CHAIN_REMODELLING_OF_PI	0.117647	2
GOBP_INTESTINAL_EPITHELIAL_CELL_DEVELOPMENT	0.000829315	0.0670412	GOBP_INTESTINAL_EPITHELIAL_CELL_DEVELOPMENT	0.111111	2
GOBP_MAMMARY_GLAND_EPITHELIAL_CELL_DIFFERENTIATION	0.000829315	0.0670412	GOBP_MAMMARY_GLAND_EPITHELIAL_CELL_DIFFERENTIATION	0.117647	2
REACTOME_IRAK4_DEFICIENCY_TLR2_4	0.000931454	0.0713804	REACTOME_IRAK4_DEFICIENCY_TLR2_4	0.111111	2
GOBP_GAP_JUNCTION_ASSEMBLY	0.000931454	0.0713804	GOBP_GAP_JUNCTION_ASSEMBLY	0.111111	2
GOBP_REGULATION_OF_DEFENSE_RESPONSE_TO_BACTERIUM	0.000931454	0.0713804	GOBP_REGULATION_OF_DEFENSE_RESPONSE_TO_BACTERIUM	0.1	2
GOBP_TOLL_LIKE_RECEPTOR_SIGNALING_PATHWAY	0.000946062	0.0713804	GOBP_TOLL_LIKE_RECEPTOR_SIGNALING_PATHWAY	0.0375	3
BIOCARTA_COMP_PATHWAY	0.00103934	0.0735167	BIOCARTA_COMP_PATHWAY	0.1	2
GOBP_LEUKOCYTE_MIGRATION_INVOLVED_IN_INFLAMMATORY_RESPONSE	0.00103934	0.0735167	GOBP_LEUKOCYTE_MIGRATION_INVOLVED_IN_INFLAMMATORY_RESPONSE	0.105263	2
GOBP_NEGATIVE_REGULATION_OF_BONE_MINERALIZATION	0.00103934	0.0735167	GOBP_NEGATIVE_REGULATION_OF_BONE_MINERALIZATION	0.1	2
GOBP_NITRIC_OXIDE_SYNTHASE_BIOSYNTHETIC_PROCESS	0.00103934	0.0735167	GOBP_NITRIC_OXIDE_SYNTHASE_BIOSYNTHETIC_PROCESS	0.1	2
GOBP_REGULATION_OF_BONE_MINERALIZATION	0.00109768	0.0745616	GOBP_REGULATION_OF_BONE_MINERALIZATION	0.037037	3
GOBP_POSITIVE_REGULATION_OF_CALCIUM_ION_TRANSMEMBRANE_TRANSPORT	0.00113784	0.0745616	GOBP_POSITIVE_REGULATION_OF_CALCIUM_ION_TRANSMEMBRANE_TRANSPORT	0.0365854	3
REACTOME_TRANSPORT_OF_CONNEXONS_TO_THE_PLASMA_MEMBRANE	0.00115293	0.0745616	REACTOME_TRANSPORT_OF_CONNEXONS_TO_THE_PLASMA_MEMBRANE	0.0952381	2
GOBP_POSITIVE_REGULATION_OF_MONOCYTE_CHEMOTAXIS	0.00115293	0.0745616	GOBP_POSITIVE_REGULATION_OF_MONOCYTE_CHEMOTAXIS	0.1	2
GOBP_REGULATION_OF_HAIR_FOLLICLE_DEVELOPMENT	0.00115293	0.0745616	GOBP_REGULATION_OF_HAIR_FOLLICLE_DEVELOPMENT	0.1	2
GOBP_RETINA_VASCULATURE_DEVELOPMENT_IN_CAMERA_TYPE_EYE	0.00115293	0.0745616	GOBP_RETINA_VASCULATURE_DEVELOPMENT_IN_CAMERA_TYPE_EYE	0.1	2
GOBP_REGULATION_OF_RELEASE_OF_SEQUESTERED_CALCIUM_ION_INTO_CYTOSOL	0.00117891	0.0751681	GOBP_REGULATION_OF_RELEASE_OF_SEQUESTERED_CALCIUM_ION_INTO_CYTOSOL	0.0352941	3
BIOCARTA_P53HYPOXIA_PATHWAY	0.00127221	0.0788944	BIOCARTA_P53HYPOXIA_PATHWAY	0.0952381	2
GOBP_RESPONSE_TO_UV_B	0.00127221	0.0788944	GOBP_RESPONSE_TO_UV_B	0.0952381	2
GOBP_REGULATION_OF_VIRAL_GENOME_REPLICATION	0.00130771	0.0799998	GOBP_REGULATION_OF_VIRAL_GENOME_REPLICATION	0.0352941	3
REACTOME_ACYL_CHAIN_REMODELLING_OF_PS	0.00139714	0.0821412	REACTOME_ACYL_CHAIN_REMODELLING_OF_PS	0.0909091	2
REACTOME_REGULATION_OF_TLR_BY_ENDOGENOUS_LIGAND	0.00139714	0.0821412	REACTOME_REGULATION_OF_TLR_BY_ENDOGENOUS_LIGAND	0.0909091	2
GOBP_POSITIVE_REGULATION_OF_INFLAMMASOME_MEDIATED_SIGNALING_PATHWAY	0.00139714	0.0821412	GOBP_POSITIVE_REGULATION_OF_INFLAMMASOME_MEDIATED_SIGNALING_PATHWAY	0.0909091	2
GOBP_CELLULAR_RESPONSE_TO_UV	0.00144503	0.0838671	GOBP_CELLULAR_RESPONSE_TO_UV	0.032967	3
GOBP_CELLULAR_RESPONSE_TO_ACID_CHEMICAL	0.00149273	0.0844699	GOBP_CELLULAR_RESPONSE_TO_ACID_CHEMICAL	0.030303	3
GOBP_PRODUCTION_OF_MOLECULAR_MEDIATOR_INVOLVED_IN_INFLAMMATORY_RESPONSE	0.00149273	0.0844699	GOBP_PRODUCTION_OF_MOLECULAR_MEDIATOR_INVOLVED_IN_INFLAMMATORY_RESPONSE	0.0272727	3
GOBP_NEGATIVE_REGULATION_OF_VIRAL_PROCESS	0.00154141	0.0861479	GOBP_NEGATIVE_REGULATION_OF_VIRAL_PROCESS	0.0322581	3
PID_TOLL_ENDOGENOUS_PATHWAY	0.00166387	0.0875852	PID_TOLL_ENDOGENOUS_PATHWAY	0.0833333	2
REACTOME_RHO_GTPASES_ACTIVATE_NADPH_OXIDASES	0.00166387	0.0875852	REACTOME_RHO_GTPASES_ACTIVATE_NADPH_OXIDASES	0.0833333	2
GOBP_NEGATIVE_REGULATION_OF_T_CELL_APOPTOTIC_PROCESS	0.00166387	0.0875852	GOBP_NEGATIVE_REGULATION_OF_T_CELL_APOPTOTIC_PROCESS	0.0833333	2
GOBP_POSITIVE_REGULATION_OF_MONOOXYGENASE_ACTIVITY	0.00166387	0.0875852	GOBP_POSITIVE_REGULATION_OF_MONOOXYGENASE_ACTIVITY	0.08	2
GOBP_REGULATION_OF_LYMPHOCYTE_CHEMOTAXIS	0.00166387	0.0875852	GOBP_REGULATION_OF_LYMPHOCYTE_CHEMOTAXIS	0.08	2
GOBP_POSITIVE_REGULATION_OF_LEUKOCYTE_CHEMOTAXIS	0.0016934	0.0881151	GOBP_POSITIVE_REGULATION_OF_LEUKOCYTE_CHEMOTAXIS	0.0322581	3
KEGG_FC_GAMMA_R_MEDIATED_PHAGOCYTOSIS	0.00179974	0.0908216	KEGG_FC_GAMMA_R_MEDIATED_PHAGOCYTOSIS	0.03125	3
PID_INTEGRIN_A9B1_PATHWAY	0.0018056	0.0908216	PID_INTEGRIN_A9B1_PATHWAY	0.08	2
GOBP_CELLULAR_RESPONSE_TO_INTERFERON_BETA	0.0018056	0.0908216	GOBP_CELLULAR_RESPONSE_TO_INTERFERON_BETA	0.0740741	2
GOBP_POSITIVE_REGULATION_OF_CYTOKINE_PRODUCTION_INVOLVED_IN_INFLAMMATORY_RESPONSE	0.00195287	0.0953232	GOBP_POSITIVE_REGULATION_OF_CYTOKINE_PRODUCTION_INVOLVED_IN_INFLAMMATORY_RESPONSE	0.0666667	2
GOBP_TYPE_II_INTERFERON_MEDIATED_SIGNALING_PATHWAY	0.00195287	0.0953232	GOBP_TYPE_II_INTERFERON_MEDIATED_SIGNALING_PATHWAY	0.0769231	2
GOBP_MOLTING_CYCLE_PROCESS	0.00196693	0.0953232	GOBP_MOLTING_CYCLE_PROCESS	0.0306122	3
REACTOME_ACYL_CHAIN_REMODELLING_OF_PC	0.00210566	0.0953232	REACTOME_ACYL_CHAIN_REMODELLING_OF_PC	0.0740741	2
REACTOME_ATF4_ACTIVATES_GENES_IN_RESPONSE_TO_ENDOPLASMIC_RETICULUM_STRESS	0.00210566	0.0953232	REACTOME_ATF4_ACTIVATES_GENES_IN_RESPONSE_TO_ENDOPLASMIC_RETICULUM_STRESS	0.0740741	2
REACTOME_INFECTION_WITH_MYCOBACTERIUM_TUBERCULOSIS	0.00210566	0.0953232	REACTOME_INFECTION_WITH_MYCOBACTERIUM_TUBERCULOSIS	0.0740741	2
GOBP_EPITHELIAL_CELL_MATURATION	0.00210566	0.0953232	GOBP_EPITHELIAL_CELL_MATURATION	0.0740741	2
GOBP_INTESTINAL_EPITHELIAL_CELL_DIFFERENTIATION	0.00210566	0.0953232	GOBP_INTESTINAL_EPITHELIAL_CELL_DIFFERENTIATION	0.0714286	2
GOBP_POSITIVE_REGULATION_OF_GRANULOCYTE_CHEMOTAXIS	0.00210566	0.0953232	GOBP_POSITIVE_REGULATION_OF_GRANULOCYTE_CHEMOTAXIS	0.0740741	2
GOBP_REGULATION_OF_MONOCYTE_CHEMOTAXIS	0.00210566	0.0953232	GOBP_REGULATION_OF_MONOCYTE_CHEMOTAXIS	0.0714286	2
GOBP_NEGATIVE_REGULATION_OF_BIOMINERAL_TISSUE_DEVELOPMENT	0.00226393	0.0995031	GOBP_NEGATIVE_REGULATION_OF_BIOMINERAL_TISSUE_DEVELOPMENT	0.0689655	2
GOBP_PYRIDINE_NUCLEOTIDE_BIOSYNTHETIC_PROCESS	0.00226393	0.0995031	GOBP_PYRIDINE_NUCLEOTIDE_BIOSYNTHETIC_PROCESS	0.0714286	2
GOBP_REGULATION_OF_HAIR_CYCLE	0.00226393	0.0995031	GOBP_REGULATION_OF_HAIR_CYCLE	0.0689655	2
REACTOME_ACYL_CHAIN_REMODELLING_OF_PE	0.00242766	0.105673	REACTOME_ACYL_CHAIN_REMODELLING_OF_PE	0.0689655	2
REACTOME_TRANSCRIPTIONAL_REGULATION_OF_GRANULOPOIESIS	0.00259683	0.109868	REACTOME_TRANSCRIPTIONAL_REGULATION_OF_GRANULOPOIESIS	0.0224719	2
GOBP_POSITIVE_REGULATION_OF_G_PROTEIN_COUPLED_RECEPTOR_SIGNALING_PATHWAY	0.00259683	0.109868	GOBP_POSITIVE_REGULATION_OF_G_PROTEIN_COUPLED_RECEPTOR_SIGNALING_PATHWAY	0.0606061	2
GOBP_RESPONSE_TO_PROTOZOAN	0.00259683	0.109868	GOBP_RESPONSE_TO_PROTOZOAN	0.0645161	2
GOBP_POSITIVE_REGULATION_OF_ERYTHROCYTE_DIFFERENTIATION	0.00277139	0.115102	GOBP_POSITIVE_REGULATION_OF_ERYTHROCYTE_DIFFERENTIATION	0.0588235	2
GOBP_PYRIDINE_CONTAINING_COMPOUND_BIOSYNTHETIC_PROCESS	0.00277139	0.115102	GOBP_PYRIDINE_CONTAINING_COMPOUND_BIOSYNTHETIC_PROCESS	0.0645161	2
REACTOME_DISEASES_OF_IMMUNE_SYSTEM	0.00295133	0.120366	REACTOME_DISEASES_OF_IMMUNE_SYSTEM	0.0625	2
REACTOME_PERK_REGULATES_GENE_EXPRESSION	0.00295133	0.120366	REACTOME_PERK_REGULATES_GENE_EXPRESSION	0.0625	2
REACTOME_ACTIVATION_OF_MATRIX_METALLOPROTEINASES	0.00313662	0.123474	REACTOME_ACTIVATION_OF_MATRIX_METALLOPROTEINASES	0.0606061	2
REACTOME_CARGO_CONCENTRATION_IN_THE_ER	0.00313662	0.123474	REACTOME_CARGO_CONCENTRATION_IN_THE_ER	0.0606061	2
GOBP_CELL_COMMUNICATION_BY_ELECTRICAL_COUPLING	0.00313662	0.123474	GOBP_CELL_COMMUNICATION_BY_ELECTRICAL_COUPLING	0.0606061	2
GOBP_GLYCEROPHOSPHOLIPID_CATABOLIC_PROCESS	0.00313662	0.123474	GOBP_GLYCEROPHOSPHOLIPID_CATABOLIC_PROCESS	0.0588235	2
GOBP_REGULATION_OF_MONOOXYGENASE_ACTIVITY	0.00332722	0.127647	GOBP_REGULATION_OF_MONOOXYGENASE_ACTIVITY	0.05	2
GOBP_REGULATION_OF_NEUROINFLAMMATORY_RESPONSE	0.00332722	0.127647	GOBP_REGULATION_OF_NEUROINFLAMMATORY_RESPONSE	0.0487805	2
GOBP_TRANSFORMING_GROWTH_FACTOR_BETA_PRODUCTION	0.00332722	0.127647	GOBP_TRANSFORMING_GROWTH_FACTOR_BETA_PRODUCTION	0.0571429	2
GOBP_INTRACELLULAR_ZINC_ION_HOMEOSTASIS	0.00352312	0.13291	GOBP_INTRACELLULAR_ZINC_ION_HOMEOSTASIS	0.0555556	2
GOBP_POSITIVE_REGULATION_OF_T_CELL_MIGRATION	0.00352312	0.13291	GOBP_POSITIVE_REGULATION_OF_T_CELL_MIGRATION	0.0571429	2
GOBP_NEGATIVE_REGULATION_OF_LYMPHOCYTE_APOPTOTIC_PROCESS	0.00393069	0.144668	GOBP_NEGATIVE_REGULATION_OF_LYMPHOCYTE_APOPTOTIC_PROCESS	0.0540541	2
GOBP_POSITIVE_REGULATION_OF_OXIDOREDUCTASE_ACTIVITY	0.00393069	0.144668	GOBP_POSITIVE_REGULATION_OF_OXIDOREDUCTASE_ACTIVITY	0.0526316	2
GOBP_RESPONSE_TO_VITAMIN_D	0.00393069	0.144668	GOBP_RESPONSE_TO_VITAMIN_D	0.0526316	2
GOBP_RESPIRATORY_BURST	0.0041423	0.151227	GOBP_RESPIRATORY_BURST	0.05	2
GOBP_NEGATIVE_REGULATION_OF_OSSIFICATION	0.0043591	0.157869	GOBP_NEGATIVE_REGULATION_OF_OSSIFICATION	0.05	2
GOBP_REGULATION_OF_INFLAMMASOME_MEDIATED_SIGNALING_PATHWAY	0.00458106	0.163295	GOBP_REGULATION_OF_INFLAMMASOME_MEDIATED_SIGNALING_PATHWAY	0.0487805	2
GOBP_REGULATION_OF_T_CELL_APOPTOTIC_PROCESS	0.00458106	0.163295	GOBP_REGULATION_OF_T_CELL_APOPTOTIC_PROCESS	0.05	2
GOBP_ASTROCYTE_DEVELOPMENT	0.00480814	0.17005	GOBP_ASTROCYTE_DEVELOPMENT	0.0454545	2
GOBP_POSITIVE_REGULATION_OF_LYMPHOCYTE_MIGRATION	0.00504033	0.176881	GOBP_POSITIVE_REGULATION_OF_LYMPHOCYTE_MIGRATION	0.047619	2
PID_CXCR3_PATHWAY	0.0052776	0.179637	PID_CXCR3_PATHWAY	0.0465116	2
PID_INTEGRIN3_PATHWAY	0.0052776	0.179637	PID_INTEGRIN3_PATHWAY	0.0465116	2
GOBP_NEGATIVE_REGULATION_OF_REACTIVE_OXYGEN_SPECIES_METABOLIC_PROCESS	0.0052776	0.179637	GOBP_NEGATIVE_REGULATION_OF_REACTIVE_OXYGEN_SPECIES_METABOLIC_PROCESS	0.0425532	2
GOBP_POSITIVE_REGULATION_OF_INTERLEUKIN_12_PRODUCTION	0.0052776	0.179637	GOBP_POSITIVE_REGULATION_OF_INTERLEUKIN_12_PRODUCTION	0.0465116	2
PID_HNF3A_PATHWAY	0.00551992	0.185101	PID_HNF3A_PATHWAY	0.0454545	2
GOBP_REGULATION_OF_ERYTHROCYTE_DIFFERENTIATION	0.00551992	0.185101	GOBP_REGULATION_OF_ERYTHROCYTE_DIFFERENTIATION	0.0425532	2
GOBP_INFLAMMASOME_MEDIATED_SIGNALING_PATHWAY	0.00576727	0.190572	GOBP_INFLAMMASOME_MEDIATED_SIGNALING_PATHWAY	0.0434783	2
GOBP_REGULATION_OF_HUMORAL_IMMUNE_RESPONSE	0.00576727	0.190572	GOBP_REGULATION_OF_HUMORAL_IMMUNE_RESPONSE	0.0416667	2
PID_SYNDECAN_1_PATHWAY	0.00601961	0.194648	PID_SYNDECAN_1_PATHWAY	0.0434783	2
GOBP_ACTIVATED_T_CELL_PROLIFERATION	0.00601961	0.194648	GOBP_ACTIVATED_T_CELL_PROLIFERATION	0.0408163	2
GOBP_REGULATION_OF_KERATINOCYTE_PROLIFERATION	0.00601961	0.194648	GOBP_REGULATION_OF_KERATINOCYTE_PROLIFERATION	0.0408163	2
GOBP_REGULATION_OF_T_CELL_MIGRATION	0.00653919	0.20995	GOBP_REGULATION_OF_T_CELL_MIGRATION	0.0408163	2
GOBP_EPITHELIAL_CELL_DIFFERENTIATION_INVOLVED_IN_KIDNEY_DEVELOPMENT	0.00680637	0.215472	GOBP_EPITHELIAL_CELL_DIFFERENTIATION_INVOLVED_IN_KIDNEY_DEVELOPMENT	0.0408163	2
GOBP_RESPONSE_TO_GAMMA_RADIATION	0.00680637	0.215472	GOBP_RESPONSE_TO_GAMMA_RADIATION	0.0384615	2
GOBP_ANTIVIRAL_INNATE_IMMUNE_RESPONSE	0.00707845	0.222529	GOBP_ANTIVIRAL_INNATE_IMMUNE_RESPONSE	0.037037	2
GOBP_COLUMNAR_CUBOIDAL_EPITHELIAL_CELL_DEVELOPMENT	0.00735539	0.226516	GOBP_COLUMNAR_CUBOIDAL_EPITHELIAL_CELL_DEVELOPMENT	0.037037	2
GOBP_MONOCYTE_CHEMOTAXIS	0.00735539	0.226516	GOBP_MONOCYTE_CHEMOTAXIS	0.0384615	2
GOBP_REGULATION_OF_GRANULOCYTE_CHEMOTAXIS	0.00735539	0.226516	GOBP_REGULATION_OF_GRANULOCYTE_CHEMOTAXIS	0.0384615	2
REACTOME_AMYLOID_FIBER_FORMATION	0.00763718	0.233605	REACTOME_AMYLOID_FIBER_FORMATION	0.0181818	2
GOBP_NEUROMUSCULAR_JUNCTION_DEVELOPMENT	0.00792379	0.240745	GOBP_NEUROMUSCULAR_JUNCTION_DEVELOPMENT	0.0377358	2
KEGG_ARGININE_AND_PROLINE_METABOLISM	0.00821519	0.244672	KEGG_ARGININE_AND_PROLINE_METABOLISM	0.037037	2
GOBP_PHOSPHOLIPID_CATABOLIC_PROCESS	0.00821519	0.244672	GOBP_PHOSPHOLIPID_CATABOLIC_PROCESS	0.0363636	2
GOBP_POSITIVE_REGULATION_OF_BIOMINERAL_TISSUE_DEVELOPMENT	0.00821519	0.244672	GOBP_POSITIVE_REGULATION_OF_BIOMINERAL_TISSUE_DEVELOPMENT	0.037037	2
KEGG_SYSTEMIC_LUPUS_ERYTHEMATOSUS	0.00851136	0.248587	KEGG_SYSTEMIC_LUPUS_ERYTHEMATOSUS	0.0143885	2
GOBP_NEGATIVE_REGULATION_OF_LEUKOCYTE_APOPTOTIC_PROCESS	0.00851136	0.248587	GOBP_NEGATIVE_REGULATION_OF_LEUKOCYTE_APOPTOTIC_PROCESS	0.0357143	2
GOBP_NEGATIVE_REGULATION_OF_VIRAL_GENOME_REPLICATION	0.00851136	0.248587	GOBP_NEGATIVE_REGULATION_OF_VIRAL_GENOME_REPLICATION	0.0363636	2
GOBP_IRON_ION_TRANSPORT	0.00881227	0.254096	GOBP_IRON_ION_TRANSPORT	0.0344828	2
GOBP_MODULATION_BY_SYMBIONT_OF_ENTRY_INTO_HOST	0.00881227	0.254096	GOBP_MODULATION_BY_SYMBIONT_OF_ENTRY_INTO_HOST	0.0357143	2
REACTOME_SIGNALING_BY_PDGF	0.00942821	0.266759	REACTOME_SIGNALING_BY_PDGF	0.0344828	2
GOBP_CELL_DIFFERENTIATION_INVOLVED_IN_KIDNEY_DEVELOPMENT	0.00942821	0.266759	GOBP_CELL_DIFFERENTIATION_INVOLVED_IN_KIDNEY_DEVELOPMENT	0.0344828	2
GOBP_T_CELL_APOPTOTIC_PROCESS	0.00942821	0.266759	GOBP_T_CELL_APOPTOTIC_PROCESS	0.0344828	2
REACTOME_NON_INTEGRIN_MEMBRANE_ECM_INTERACTIONS	0.00974319	0.268948	REACTOME_NON_INTEGRIN_MEMBRANE_ECM_INTERACTIONS	0.0338983	2
GOBP_CYTOKINE_PRODUCTION_INVOLVED_IN_INFLAMMATORY_RESPONSE	0.00974319	0.268948	GOBP_CYTOKINE_PRODUCTION_INVOLVED_IN_INFLAMMATORY_RESPONSE	0.025	2
GOBP_POSITIVE_REGULATION_OF_INTRINSIC_APOPTOTIC_SIGNALING_PATHWAY	0.00974319	0.268948	GOBP_POSITIVE_REGULATION_OF_INTRINSIC_APOPTOTIC_SIGNALING_PATHWAY	0.03125	2
GOBP_REGULATION_OF_LYMPHOCYTE_APOPTOTIC_PROCESS	0.00974319	0.268948	GOBP_REGULATION_OF_LYMPHOCYTE_APOPTOTIC_PROCESS	0.0338983	2
GOBP_REGULATION_OF_OXIDOREDUCTASE_ACTIVITY	0.0100628	0.276087	GOBP_REGULATION_OF_OXIDOREDUCTASE_ACTIVITY	0.030303	2
REACTOME_ASSEMBLY_OF_COLLAGEN_FIBRILS_AND_OTHER_MULTIMERIC_STRUCTURES	0.0103871	0.283266	REACTOME_ASSEMBLY_OF_COLLAGEN_FIBRILS_AND_OTHER_MULTIMERIC_STRUCTURES	0.0327869	2
GOBP_HETEROTYPIC_CELL_CELL_ADHESION	0.0107159	0.288755	GOBP_HETEROTYPIC_CELL_CELL_ADHESION	0.031746	2
GOBP_REGULATION_OF_ATP_DEPENDENT_ACTIVITY	0.0107159	0.288755	GOBP_REGULATION_OF_ATP_DEPENDENT_ACTIVITY	0.031746	2
PID_MYC_REPRESS_PATHWAY	0.0110493	0.290815	PID_MYC_REPRESS_PATHWAY	0.031746	2
GOBP_INTERLEUKIN_12_PRODUCTION	0.0110493	0.290815	GOBP_INTERLEUKIN_12_PRODUCTION	0.03125	2
GOBP_NAD_METABOLIC_PROCESS	0.0110493	0.290815	GOBP_NAD_METABOLIC_PROCESS	0.03125	2
GOBP_PROTEIN_HOMOTETRAMERIZATION	0.0110493	0.290815	GOBP_PROTEIN_HOMOTETRAMERIZATION	0.031746	2
PID_ERA_GENOMIC_PATHWAY	0.0113872	0.294572	PID_ERA_GENOMIC_PATHWAY	0.03125	2
GOBP_CELLULAR_RESPONSE_TO_HEAT	0.0113872	0.294572	GOBP_CELLULAR_RESPONSE_TO_HEAT	0.0289855	2
GOBP_GLYCEROLIPID_CATABOLIC_PROCESS	0.0113872	0.294572	GOBP_GLYCEROLIPID_CATABOLIC_PROCESS	0.0307692	2
KEGG_GLIOMA	0.0117297	0.298317	KEGG_GLIOMA	0.0307692	2
PID_RB_1PATHWAY	0.0117297	0.298317	PID_RB_1PATHWAY	0.0307692	2
GOBP_COMPLEMENT_ACTIVATION	0.0117297	0.298317	GOBP_COMPLEMENT_ACTIVATION	0.0294118	2
PID_INTEGRIN1_PATHWAY	0.0120767	0.305425	PID_INTEGRIN1_PATHWAY	0.030303	2
GOBP_ANIMAL_ORGAN_REGENERATION	0.0124281	0.310839	GOBP_ANIMAL_ORGAN_REGENERATION	0.0298507	2
GOBP_REGULATION_OF_LYMPHOCYTE_MIGRATION	0.0124281	0.310839	GOBP_REGULATION_OF_LYMPHOCYTE_MIGRATION	0.0289855	2
REACTOME_CIRCADIAN_CLOCK	0.012784	0.314527	REACTOME_CIRCADIAN_CLOCK	0.0285714	2
GOBP_MAMMARY_GLAND_EPITHELIUM_DEVELOPMENT	0.012784	0.314527	GOBP_MAMMARY_GLAND_EPITHELIUM_DEVELOPMENT	0.0289855	2
GOBP_POSITIVE_REGULATION_OF_OSTEOBLAST_DIFFERENTIATION	0.012784	0.314527	GOBP_POSITIVE_REGULATION_OF_OSTEOBLAST_DIFFERENTIATION	0.025974	2
KEGG_LEISHMANIA_INFECTION	0.0131443	0.314836	KEGG_LEISHMANIA_INFECTION	0.0277778	2
KEGG_PPAR_SIGNALING_PATHWAY	0.0131443	0.314836	KEGG_PPAR_SIGNALING_PATHWAY	0.0289855	2
KEGG_RIG_I_LIKE_RECEPTOR_SIGNALING_PATHWAY	0.0131443	0.314836	KEGG_RIG_I_LIKE_RECEPTOR_SIGNALING_PATHWAY	0.028169	2
REACTOME_COPII_MEDIATED_VESICLE_TRANSPORT	0.0131443	0.314836	REACTOME_COPII_MEDIATED_VESICLE_TRANSPORT	0.0289855	2
GOBP_POSITIVE_CHEMOTAXIS	0.0131443	0.314836	GOBP_POSITIVE_CHEMOTAXIS	0.0285714	2
REACTOME_BACTERIAL_INFECTION_PATHWAYS	0.0135089	0.318516	REACTOME_BACTERIAL_INFECTION_PATHWAYS	0.028169	2
GOBP_ACTIVATION_OF_CYSTEINE_TYPE_ENDOPEPTIDASE_ACTIVITY_INVOLVED_IN_APOPTOTIC_PROCESS	0.0135089	0.318516	GOBP_ACTIVATION_OF_CYSTEINE_TYPE_ENDOPEPTIDASE_ACTIVITY_INVOLVED_IN_APOPTOTIC_PROCESS	0.0277778	2
GOBP_REGULATION_OF_OSTEOCLAST_DIFFERENTIATION	0.0135089	0.318516	GOBP_REGULATION_OF_OSTEOCLAST_DIFFERENTIATION	0.028169	2
GOBP_POSITIVE_REGULATION_OF_INTERLEUKIN_1_PRODUCTION	0.013878	0.325522	GOBP_POSITIVE_REGULATION_OF_INTERLEUKIN_1_PRODUCTION	0.0273973	2
GOBP_NEGATIVE_REGULATION_OF_T_CELL_PROLIFERATION	0.0142514	0.330852	GOBP_NEGATIVE_REGULATION_OF_T_CELL_PROLIFERATION	0.027027	2
GOBP_POSITIVE_REGULATION_OF_TYPE_I_INTERFERON_PRODUCTION	0.0142514	0.330852	GOBP_POSITIVE_REGULATION_OF_TYPE_I_INTERFERON_PRODUCTION	0.0266667	2
GOBP_INFLAMMATORY_RESPONSE_TO_ANTIGENIC_STIMULUS	0.0150112	0.346713	GOBP_INFLAMMATORY_RESPONSE_TO_ANTIGENIC_STIMULUS	0.0240964	2
REACTOME_PKR_MEDIATED_SIGNALING	0.0153975	0.353831	REACTOME_PKR_MEDIATED_SIGNALING	0.0263158	2
REACTOME_ECM_PROTEOGLYCANS	0.0157881	0.360974	REACTOME_ECM_PROTEOGLYCANS	0.0263158	2
GOBP_NEUROINFLAMMATORY_RESPONSE	0.0161829	0.366301	GOBP_NEUROINFLAMMATORY_RESPONSE	0.0238095	2
GOBP_TISSUE_REGENERATION	0.0161829	0.366301	GOBP_TISSUE_REGENERATION	0.0246914	2
REACTOME_THE_ROLE_OF_GTSE1_IN_G2_M_PROGRESSION_AFTER_G2_CHECKPOINT	0.016582	0.371616	REACTOME_THE_ROLE_OF_GTSE1_IN_G2_M_PROGRESSION_AFTER_G2_CHECKPOINT	0.0253165	2
GOBP_CELLULAR_RESPONSE_TO_VIRUS	0.016582	0.371616	GOBP_CELLULAR_RESPONSE_TO_VIRUS	0.0227273	2
PID_P73PATHWAY	0.0169852	0.376921	PID_P73PATHWAY	0.0253165	2
REACTOME_INITIAL_TRIGGERING_OF_COMPLEMENT	0.0169852	0.376921	REACTOME_INITIAL_TRIGGERING_OF_COMPLEMENT	0.025	2
GOBP_LYMPHOCYTE_APOPTOTIC_PROCESS	0.017804	0.393165	GOBP_LYMPHOCYTE_APOPTOTIC_PROCESS	0.0246914	2
PID_SMAD2_3NUCLEAR_PATHWAY	0.0182197	0.400391	PID_SMAD2_3NUCLEAR_PATHWAY	0.0243902	2
PID_CMYB_PATHWAY	0.0186394	0.40516	PID_CMYB_PATHWAY	0.0238095	2
GOBP_NATURAL_KILLER_CELL_MEDIATED_IMMUNITY	0.0186394	0.40516	GOBP_NATURAL_KILLER_CELL_MEDIATED_IMMUNITY	0.0238095	2
KEGG_ECM_RECEPTOR_INTERACTION	0.0190632	0.40516	KEGG_ECM_RECEPTOR_INTERACTION	0.0238095	2
REACTOME_TRANSPORT_OF_BILE_SALTS_AND_ORGANIC_ACIDS_METAL_IONS_AND_AMINE_COMPOUNDS	0.0190632	0.40516	REACTOME_TRANSPORT_OF_BILE_SALTS_AND_ORGANIC_ACIDS_METAL_IONS_AND_AMINE_COMPOUNDS	0.0238095	2
GOBP_MODULATION_BY_HOST_OF_SYMBIONT_PROCESS	0.0190632	0.40516	GOBP_MODULATION_BY_HOST_OF_SYMBIONT_PROCESS	0.0229885	2
GOBP_NEGATIVE_REGULATION_OF_PROTEIN_SERINE_THREONINE_KINASE_ACTIVITY	0.0190632	0.40516	GOBP_NEGATIVE_REGULATION_OF_PROTEIN_SERINE_THREONINE_KINASE_ACTIVITY	0.0215054	2
GOBP_NEGATIVE_REGULATION_OF_RESPONSE_TO_CYTOKINE_STIMULUS	0.0190632	0.40516	GOBP_NEGATIVE_REGULATION_OF_RESPONSE_TO_CYTOKINE_STIMULUS	0.0190476	2
REACTOME_INTEGRIN_CELL_SURFACE_INTERACTIONS	0.019491	0.4104	REACTOME_INTEGRIN_CELL_SURFACE_INTERACTIONS	0.0235294	2
GOBP_ASTROCYTE_DIFFERENTIATION	0.019491	0.4104	GOBP_ASTROCYTE_DIFFERENTIATION	0.0227273	2
GOBP_EMBRYONIC_PLACENTA_DEVELOPMENT	0.0207986	0.429933	GOBP_EMBRYONIC_PLACENTA_DEVELOPMENT	0.0227273	2
GOBP_NEGATIVE_REGULATION_OF_INNATE_IMMUNE_RESPONSE	0.0207986	0.429933	GOBP_NEGATIVE_REGULATION_OF_INNATE_IMMUNE_RESPONSE	0.0222222	2
GOBP_REGULATION_OF_LEUKOCYTE_APOPTOTIC_PROCESS	0.0207986	0.429933	GOBP_REGULATION_OF_LEUKOCYTE_APOPTOTIC_PROCESS	0.0222222	2
GOBP_RESPONSE_TO_TYPE_I_INTERFERON	0.0207986	0.429933	GOBP_RESPONSE_TO_TYPE_I_INTERFERON	0.0222222	2
GOBP_RESPONSE_TO_VITAMIN	0.0212424	0.437112	GOBP_RESPONSE_TO_VITAMIN	0.0217391	2
REACTOME_COLLAGEN_FORMATION	0.0216902	0.442304	REACTOME_COLLAGEN_FORMATION	0.0222222	2
GOBP_MYELOID_CELL_DEVELOPMENT	0.0216902	0.442304	GOBP_MYELOID_CELL_DEVELOPMENT	0.0222222	2
GOBP_POSITIVE_REGULATION_OF_MONONUCLEAR_CELL_MIGRATION	0.0225974	0.458738	GOBP_POSITIVE_REGULATION_OF_MONONUCLEAR_CELL_MIGRATION	0.0217391	2
REACTOME_UNFOLDED_PROTEIN_RESPONSE_UPR	0.0230568	0.465975	REACTOME_UNFOLDED_PROTEIN_RESPONSE_UPR	0.0215054	2
GOBP_PROTEIN_TETRAMERIZATION	0.0239872	0.482623	GOBP_PROTEIN_TETRAMERIZATION	0.0210526	2
GOBP_NEGATIVE_REGULATION_OF_LEUKOCYTE_PROLIFERATION	0.0244581	0.48992	GOBP_NEGATIVE_REGULATION_OF_LEUKOCYTE_PROLIFERATION	0.020202	2
REACTOME_BINDING_AND_UPTAKE_OF_LIGANDS_BY_SCAVENGER_RECEPTORS	0.0254113	0.502345	REACTOME_BINDING_AND_UPTAKE_OF_LIGANDS_BY_SCAVENGER_RECEPTORS	0.0204082	2
GOBP_BIOGENIC_AMINE_METABOLIC_PROCESS	0.0254113	0.502345	GOBP_BIOGENIC_AMINE_METABOLIC_PROCESS	0.020202	2
GOBP_TRANSITION_METAL_ION_TRANSPORT	0.0254113	0.502345	GOBP_TRANSITION_METAL_ION_TRANSPORT	0.02	2
KEGG_GNRH_SIGNALING_PATHWAY	0.0263794	0.519215	KEGG_GNRH_SIGNALING_PATHWAY	0.019802	2
BIOCARTA_GRANULOCYTES_PATHWAY	0.0370546	0.677694	BIOCARTA_GRANULOCYTES_PATHWAY	0.0666667	1
BIOCARTA_HIF_PATHWAY	0.0370546	0.677694	BIOCARTA_HIF_PATHWAY	0.0666667	1
BIOCARTA_IL17_PATHWAY	0.0370546	0.677694	BIOCARTA_IL17_PATHWAY	0.0666667	1
BIOCARTA_STEM_PATHWAY	0.0370546	0.677694	BIOCARTA_STEM_PATHWAY	0.0666667	1
REACTOME_ANCHORING_FIBRIL_FORMATION	0.0370546	0.677694	REACTOME_ANCHORING_FIBRIL_FORMATION	0.0666667	1
REACTOME_RESPONSE_OF_EIF2AK1_HRI_TO_HEME_DEFICIENCY	0.0370546	0.677694	REACTOME_RESPONSE_OF_EIF2AK1_HRI_TO_HEME_DEFICIENCY	0.0666667	1
GOBP_AMINO_SUGAR_CATABOLIC_PROCESS	0.0370546	0.677694	GOBP_AMINO_SUGAR_CATABOLIC_PROCESS	0.0666667	1
GOBP_BUNDLE_OF_HIS_CELL_TO_PURKINJE_MYOCYTE_COMMUNICATION	0.0370546	0.677694	GOBP_BUNDLE_OF_HIS_CELL_TO_PURKINJE_MYOCYTE_COMMUNICATION	0.0666667	1
GOBP_CARBON_DIOXIDE_TRANSPORT	0.0370546	0.677694	GOBP_CARBON_DIOXIDE_TRANSPORT	0.0666667	1
GOBP_CD8_POSITIVE_ALPHA_BETA_T_CELL_DIFFERENTIATION	0.0370546	0.677694	GOBP_CD8_POSITIVE_ALPHA_BETA_T_CELL_DIFFERENTIATION	0.0666667	1
GOBP_COLLAGEN_ACTIVATED_SIGNALING_PATHWAY	0.0370546	0.677694	GOBP_COLLAGEN_ACTIVATED_SIGNALING_PATHWAY	0.0666667	1
GOBP_NATURAL_KILLER_CELL_PROLIFERATION	0.0370546	0.677694	GOBP_NATURAL_KILLER_CELL_PROLIFERATION	0.0666667	1
GOBP_NEGATIVE_REGULATION_BY_HOST_OF_VIRAL_PROCESS	0.0370546	0.677694	GOBP_NEGATIVE_REGULATION_BY_HOST_OF_VIRAL_PROCESS	0.0588235	1
GOBP_POSITIVE_REGULATION_OF_HORMONE_METABOLIC_PROCESS	0.0370546	0.677694	GOBP_POSITIVE_REGULATION_OF_HORMONE_METABOLIC_PROCESS	0.0666667	1
GOBP_POSITIVE_REGULATION_OF_NEUROINFLAMMATORY_RESPONSE	0.0370546	0.677694	GOBP_POSITIVE_REGULATION_OF_NEUROINFLAMMATORY_RESPONSE	0.0555556	1
GOBP_T_CELL_TOLERANCE_INDUCTION	0.0370546	0.677694	GOBP_T_CELL_TOLERANCE_INDUCTION	0.0666667	1
BIOCARTA_P53_PATHWAY	0.0394761	0.677694	BIOCARTA_P53_PATHWAY	0.0625	1
REACTOME_SIGNALING_BY_FLT3_ITD_AND_TKD_MUTANTS	0.0394761	0.677694	REACTOME_SIGNALING_BY_FLT3_ITD_AND_TKD_MUTANTS	0.0625	1
GOBP_AROMATIC_AMINO_ACID_FAMILY_CATABOLIC_PROCESS	0.0394761	0.677694	GOBP_AROMATIC_AMINO_ACID_FAMILY_CATABOLIC_PROCESS	0.0625	1
GOBP_COMPLEMENT_ACTIVATION_ALTERNATIVE_PATHWAY	0.0394761	0.677694	GOBP_COMPLEMENT_ACTIVATION_ALTERNATIVE_PATHWAY	0.0555556	1
GOBP_DNA_DAMAGE_RESPONSE_SIGNAL_TRANSDUCTION_RESULTING_IN_TRANSCRIPTION	0.0394761	0.677694	GOBP_DNA_DAMAGE_RESPONSE_SIGNAL_TRANSDUCTION_RESULTING_IN_TRANSCRIPTION	0.0625	1
GOBP_HYPERSENSITIVITY	0.0394761	0.677694	GOBP_HYPERSENSITIVITY	0.0555556	1
GOBP_MESENCHYMAL_CELL_APOPTOTIC_PROCESS	0.0394761	0.677694	GOBP_MESENCHYMAL_CELL_APOPTOTIC_PROCESS	0.0625	1
GOBP_MORPHOGENESIS_OF_AN_ENDOTHELIUM	0.0394761	0.677694	GOBP_MORPHOGENESIS_OF_AN_ENDOTHELIUM	0.0588235	1
GOBP_NEGATIVE_REGULATION_OF_NERVOUS_SYSTEM_PROCESS	0.0394761	0.677694	GOBP_NEGATIVE_REGULATION_OF_NERVOUS_SYSTEM_PROCESS	0.0625	1
GOBP_ODONTOBLAST_DIFFERENTIATION	0.0394761	0.677694	GOBP_ODONTOBLAST_DIFFERENTIATION	0.0625	1
GOBP_POSITIVE_REGULATION_OF_MITOPHAGY	0.0394761	0.677694	GOBP_POSITIVE_REGULATION_OF_MITOPHAGY	0.0625	1
GOBP_PURINE_DEOXYRIBONUCLEOTIDE_METABOLIC_PROCESS	0.0394761	0.677694	GOBP_PURINE_DEOXYRIBONUCLEOTIDE_METABOLIC_PROCESS	0.0625	1
GOBP_REGULATION_OF_SECONDARY_METABOLIC_PROCESS	0.0394761	0.677694	GOBP_REGULATION_OF_SECONDARY_METABOLIC_PROCESS	0.0625	1
GOBP_REPLICATIVE_SENESCENCE	0.0394761	0.677694	GOBP_REPLICATIVE_SENESCENCE	0.0588235	1
BIOCARTA_LAIR_PATHWAY	0.0418915	0.677694	BIOCARTA_LAIR_PATHWAY	0.0588235	1
PID_SYNDECAN_3_PATHWAY	0.0418915	0.677694	PID_SYNDECAN_3_PATHWAY	0.0588235	1
REACTOME_ABERRANT_REGULATION_OF_MITOTIC_G1_S_TRANSITION_IN_CANCER_DUE_TO_RB1_DEFECTS	0.0418915	0.677694	REACTOME_ABERRANT_REGULATION_OF_MITOTIC_G1_S_TRANSITION_IN_CANCER_DUE_TO_RB1_DEFECTS	0.0588235	1
REACTOME_FOXO_MEDIATED_TRANSCRIPTION_OF_CELL_CYCLE_GENES	0.0418915	0.677694	REACTOME_FOXO_MEDIATED_TRANSCRIPTION_OF_CELL_CYCLE_GENES	0.0588235	1
REACTOME_REGULATION_OF_MITF_M_DEPENDENT_GENES_INVOLVED_IN_CELL_CYCLE_AND_PROLIFERATION	0.0418915	0.677694	REACTOME_REGULATION_OF_MITF_M_DEPENDENT_GENES_INVOLVED_IN_CELL_CYCLE_AND_PROLIFERATION	0.0588235	1
REACTOME_SIGNALING_BY_CYTOSOLIC_FGFR1_FUSION_MUTANTS	0.0418915	0.677694	REACTOME_SIGNALING_BY_CYTOSOLIC_FGFR1_FUSION_MUTANTS	0.0555556	1
GOBP_CELLULAR_RESPONSE_TO_REACTIVE_NITROGEN_SPECIES	0.0418915	0.677694	GOBP_CELLULAR_RESPONSE_TO_REACTIVE_NITROGEN_SPECIES	0.0588235	1
GOBP_KIDNEY_MESENCHYME_DEVELOPMENT	0.0418915	0.677694	GOBP_KIDNEY_MESENCHYME_DEVELOPMENT	0.0588235	1
GOBP_LACTATE_METABOLIC_PROCESS	0.0418915	0.677694	GOBP_LACTATE_METABOLIC_PROCESS	0.0555556	1
GOBP_NEGATIVE_REGULATION_OF_ATP_DEPENDENT_ACTIVITY	0.0418915	0.677694	GOBP_NEGATIVE_REGULATION_OF_ATP_DEPENDENT_ACTIVITY	0.0588235	1
GOBP_NEGATIVE_REGULATION_OF_HUMORAL_IMMUNE_RESPONSE	0.0418915	0.677694	GOBP_NEGATIVE_REGULATION_OF_HUMORAL_IMMUNE_RESPONSE	0.0588235	1
GOBP_POSITIVE_REGULATION_OF_LYMPHOCYTE_APOPTOTIC_PROCESS	0.0418915	0.677694	GOBP_POSITIVE_REGULATION_OF_LYMPHOCYTE_APOPTOTIC_PROCESS	0.0588235	1
GOBP_REGULATION_OF_SENSORY_PERCEPTION	0.0418915	0.677694	GOBP_REGULATION_OF_SENSORY_PERCEPTION	0.0555556	1
GOBP_RESPIRATORY_BURST_INVOLVED_IN_DEFENSE_RESPONSE	0.0418915	0.677694	GOBP_RESPIRATORY_BURST_INVOLVED_IN_DEFENSE_RESPONSE	0.0588235	1
GOBP_RESPONSE_TO_CORTICOSTERONE	0.0418915	0.677694	GOBP_RESPONSE_TO_CORTICOSTERONE	0.0588235	1
GOBP_RESPONSE_TO_INTERLEUKIN_17	0.0418915	0.677694	GOBP_RESPONSE_TO_INTERLEUKIN_17	0.0555556	1
BIOCARTA_CALCINEURIN_PATHWAY	0.0443009	0.677694	BIOCARTA_CALCINEURIN_PATHWAY	0.0555556	1
BIOCARTA_CHEMICAL_PATHWAY	0.0443009	0.677694	BIOCARTA_CHEMICAL_PATHWAY	0.0555556	1
KEGG_ALPHA_LINOLENIC_ACID_METABOLISM	0.0443009	0.677694	KEGG_ALPHA_LINOLENIC_ACID_METABOLISM	0.0526316	1
REACTOME_ACYL_CHAIN_REMODELLING_OF_PG	0.0443009	0.677694	REACTOME_ACYL_CHAIN_REMODELLING_OF_PG	0.0555556	1
REACTOME_CROSSLINKING_OF_COLLAGEN_FIBRILS	0.0443009	0.677694	REACTOME_CROSSLINKING_OF_COLLAGEN_FIBRILS	0.0555556	1
REACTOME_GASTRIN_CREB_SIGNALLING_PATHWAY_VIA_PKC_AND_MAPK	0.0443009	0.677694	REACTOME_GASTRIN_CREB_SIGNALLING_PATHWAY_VIA_PKC_AND_MAPK	0.0555556	1
GOBP_ALANINE_TRANSPORT	0.0443009	0.677694	GOBP_ALANINE_TRANSPORT	0.0555556	1
GOBP_AXONAL_TRANSPORT_OF_MITOCHONDRION	0.0443009	0.677694	GOBP_AXONAL_TRANSPORT_OF_MITOCHONDRION	0.0555556	1
GOBP_HEMOGLOBIN_METABOLIC_PROCESS	0.0443009	0.677694	GOBP_HEMOGLOBIN_METABOLIC_PROCESS	0.0555556	1
GOBP_INNATE_IMMUNE_RESPONSE_IN_MUCOSA	0.0443009	0.677694	GOBP_INNATE_IMMUNE_RESPONSE_IN_MUCOSA	0.037037	1
GOBP_NEGATIVE_REGULATION_OF_GLUCOSE_TRANSMEMBRANE_TRANSPORT	0.0443009	0.677694	GOBP_NEGATIVE_REGULATION_OF_GLUCOSE_TRANSMEMBRANE_TRANSPORT	0.047619	1
GOBP_POSITIVE_REGULATION_OF_TYPE_2_IMMUNE_RESPONSE	0.0443009	0.677694	GOBP_POSITIVE_REGULATION_OF_TYPE_2_IMMUNE_RESPONSE	0.0555556	1
GOBP_QUATERNARY_AMMONIUM_GROUP_TRANSPORT	0.0443009	0.677694	GOBP_QUATERNARY_AMMONIUM_GROUP_TRANSPORT	0.0555556	1
GOBP_REGULATION_OF_MICROGLIAL_CELL_ACTIVATION	0.0443009	0.677694	GOBP_REGULATION_OF_MICROGLIAL_CELL_ACTIVATION	0.05	1
GOBP_REGULATION_OF_TOLERANCE_INDUCTION	0.0443009	0.677694	GOBP_REGULATION_OF_TOLERANCE_INDUCTION	0.0526316	1
GOBP_RENAL_VESICLE_DEVELOPMENT	0.0443009	0.677694	GOBP_RENAL_VESICLE_DEVELOPMENT	0.0555556	1
BIOCARTA_CYTOKINE_PATHWAY	0.0467043	0.677694	BIOCARTA_CYTOKINE_PATHWAY	0.0526316	1
PID_HIF1A_PATHWAY	0.0467043	0.677694	PID_HIF1A_PATHWAY	0.0526316	1
REACTOME_NA_CL_DEPENDENT_NEUROTRANSMITTER_TRANSPORTERS	0.0467043	0.677694	REACTOME_NA_CL_DEPENDENT_NEUROTRANSMITTER_TRANSPORTERS	0.0526316	1
REACTOME_NICOTINAMIDE_SALVAGING	0.0467043	0.677694	REACTOME_NICOTINAMIDE_SALVAGING	0.0526316	1
REACTOME_SCAVENGING_BY_CLASS_A_RECEPTORS	0.0467043	0.677694	REACTOME_SCAVENGING_BY_CLASS_A_RECEPTORS	0.0526316	1
REACTOME_SIGNALING_BY_FLT3_FUSION_PROTEINS	0.0467043	0.677694	REACTOME_SIGNALING_BY_FLT3_FUSION_PROTEINS	0.0526316	1
GOBP_AMINE_CATABOLIC_PROCESS	0.0467043	0.677694	GOBP_AMINE_CATABOLIC_PROCESS	0.047619	1
GOBP_BONE_CELL_DEVELOPMENT	0.0467043	0.677694	GOBP_BONE_CELL_DEVELOPMENT	0.0526316	1
GOBP_COPULATION	0.0467043	0.677694	GOBP_COPULATION	0.0526316	1
GOBP_DNA_DAMAGE_RESPONSE_SIGNAL_TRANSDUCTION_BY_P53_CLASS_MEDIATOR_RESULTING_IN_CELL_CYCLE_ARREST	0.0467043	0.677694	GOBP_DNA_DAMAGE_RESPONSE_SIGNAL_TRANSDUCTION_BY_P53_CLASS_MEDIATOR_RESULTING_IN_CELL_CYCLE_ARREST	0.0526316	1
GOBP_MESENCHYMAL_TO_EPITHELIAL_TRANSITION	0.0467043	0.677694	GOBP_MESENCHYMAL_TO_EPITHELIAL_TRANSITION	0.0526316	1
GOBP_POLYAMINE_METABOLIC_PROCESS	0.0467043	0.677694	GOBP_POLYAMINE_METABOLIC_PROCESS	0.0526316	1
GOBP_POSITIVE_REGULATION_OF_AUTOPHAGY_OF_MITOCHONDRION	0.0467043	0.677694	GOBP_POSITIVE_REGULATION_OF_AUTOPHAGY_OF_MITOCHONDRION	0.0526316	1
GOBP_POSITIVE_REGULATION_OF_LYMPHOCYTE_CHEMOTAXIS	0.0467043	0.677694	GOBP_POSITIVE_REGULATION_OF_LYMPHOCYTE_CHEMOTAXIS	0.0526316	1
GOBP_REGULATION_OF_MAST_CELL_ACTIVATION	0.0467043	0.677694	GOBP_REGULATION_OF_MAST_CELL_ACTIVATION	0.0526316	1
GOBP_REGULATION_OF_PROTEIN_NEDDYLATION	0.0467043	0.677694	GOBP_REGULATION_OF_PROTEIN_NEDDYLATION	0.0526316	1
GOBP_REGULATION_OF_RESPIRATORY_BURST	0.0467043	0.677694	GOBP_REGULATION_OF_RESPIRATORY_BURST	0.0526316	1
GOBP_RESPONSE_TO_ALDOSTERONE	0.0467043	0.677694	GOBP_RESPONSE_TO_ALDOSTERONE	0.0526316	1
GOBP_THYMOCYTE_APOPTOTIC_PROCESS	0.0467043	0.677694	GOBP_THYMOCYTE_APOPTOTIC_PROCESS	0.0526316	1
BIOCARTA_AMI_PATHWAY	0.0491018	0.677694	BIOCARTA_AMI_PATHWAY	0.05	1
BIOCARTA_ATM_PATHWAY	0.0491018	0.677694	BIOCARTA_ATM_PATHWAY	0.05	1
REACTOME_SIGNALING_BY_KIT_IN_DISEASE	0.0491018	0.677694	REACTOME_SIGNALING_BY_KIT_IN_DISEASE	0.05	1
REACTOME_SIGNALING_BY_PDGFR_IN_DISEASE	0.0491018	0.677694	REACTOME_SIGNALING_BY_PDGFR_IN_DISEASE	0.05	1
GOBP_BRANCH_ELONGATION_OF_AN_EPITHELIUM	0.0491018	0.677694	GOBP_BRANCH_ELONGATION_OF_AN_EPITHELIUM	0.05	1
GOBP_ECTODERM_DEVELOPMENT	0.0491018	0.677694	GOBP_ECTODERM_DEVELOPMENT	0.047619	1
GOBP_KERATINOCYTE_MIGRATION	0.0491018	0.677694	GOBP_KERATINOCYTE_MIGRATION	0.05	1
GOBP_MAMMARY_GLAND_ALVEOLUS_DEVELOPMENT	0.0491018	0.677694	GOBP_MAMMARY_GLAND_ALVEOLUS_DEVELOPMENT	0.05	1
GOBP_MYD88_DEPENDENT_TOLL_LIKE_RECEPTOR_SIGNALING_PATHWAY	0.0491018	0.677694	GOBP_MYD88_DEPENDENT_TOLL_LIKE_RECEPTOR_SIGNALING_PATHWAY	0.05	1
GOBP_NEGATIVE_REGULATION_OF_CYCLIN_DEPENDENT_PROTEIN_SERINE_THREONINE_KINASE_ACTIVITY	0.0491018	0.677694	GOBP_NEGATIVE_REGULATION_OF_CYCLIN_DEPENDENT_PROTEIN_SERINE_THREONINE_KINASE_ACTIVITY	0.0434783	1
GOBP_NEGATIVE_REGULATION_OF_INTERLEUKIN_10_PRODUCTION	0.0491018	0.677694	GOBP_NEGATIVE_REGULATION_OF_INTERLEUKIN_10_PRODUCTION	0.0416667	1
GOBP_REGULATION_OF_CD8_POSITIVE_ALPHA_BETA_T_CELL_ACTIVATION	0.0491018	0.677694	GOBP_REGULATION_OF_CD8_POSITIVE_ALPHA_BETA_T_CELL_ACTIVATION	0.05	1
GOBP_REGULATION_OF_ENDOCYTIC_RECYCLING	0.0491018	0.677694	GOBP_REGULATION_OF_ENDOCYTIC_RECYCLING	0.047619	1
GOBP_REGULATION_OF_MYOBLAST_FUSION	0.0491018	0.677694	GOBP_REGULATION_OF_MYOBLAST_FUSION	0.05	1
GOBP_RESPONSE_TO_HYPEROXIA	0.0491018	0.677694	GOBP_RESPONSE_TO_HYPEROXIA	0.05	1
GOBP_RESPONSE_TO_NITRIC_OXIDE	0.0491018	0.677694	GOBP_RESPONSE_TO_NITRIC_OXIDE	0.05	1
GOBP_SINGLE_STRANDED_VIRAL_RNA_REPLICATION_VIA_DOUBLE_STRANDED_DNA_INTERMEDIATE	0.0491018	0.677694	GOBP_SINGLE_STRANDED_VIRAL_RNA_REPLICATION_VIA_DOUBLE_STRANDED_DNA_INTERMEDIATE	0.05	1

## Sheet: Downregulated Pustule Genes
	p_val	avg_log2FC	pct.1	pct.2	p_val_adj	cluster	gene
SCGB1B2P	1.75639e-197	6.89314	0.93	0.024	6.42855e-193	Wound	SCGB1B2P
CORIN	2.16399e-110	6.64097	0.349	0.003	7.92043e-106	Wound	CORIN
DCD	1.74413e-96	6.21949	1	0.09	6.38368e-92	Wound	DCD
CHP2	1.1213e-66	5.99859	0.349	0.01	4.10409e-62	Wound	CHP2
PIP	1.1549e-102	5.48157	0.86	0.053	4.22704e-98	Wound	PIP
KRT77	4.08891e-69	5.10506	0.442	0.017	1.49658e-64	Wound	KRT77
MUCL1	3.07367e-55	5.0856	0.977	0.181	1.12499e-50	Wound	MUCL1
ACTA1	7.69225e-59	4.8593	0.279	0.007	2.81544e-54	Wound	ACTA1
KRT19	7.24782e-119	4.84124	0.837	0.038	2.65278e-114	Wound	KRT19
SERHL2	1.11441e-43	4.81952	0.326	0.016	4.07886e-39	Wound	SERHL2
AQP5	5.57883e-57	4.49265	0.535	0.034	2.04191e-52	Wound	AQP5
SYT8	4.3876e-64	4.40864	0.767	0.072	1.6059e-59	Wound	SYT8
SCGB2A2	1.14206e-63	4.24079	0.93	0.12	4.18006e-59	Wound	SCGB2A2
SVEP1	9.21201e-39	4.17698	0.302	0.015	3.37169e-34	Wound	SVEP1
CCL19	2.06858e-27	4.1384	0.953	0.494	7.57122e-23	Wound	CCL19
DES	1.15418e-62	4.12603	0.744	0.064	4.22441e-58	Wound	DES
SEMA3B	1.08878e-28	4.09493	0.349	0.03	3.98505e-24	Wound	SEMA3B
STAC2	6.89863e-73	4.09383	0.628	0.036	2.52497e-68	Wound	STAC2
ADH1B	4.31124e-38	4.00545	0.372	0.025	1.57796e-33	Wound	ADH1B
F10	2.29146e-59	3.97706	0.465	0.023	8.38698e-55	Wound	F10
COMP	1.09873e-27	3.77301	0.279	0.019	4.02146e-23	Wound	COMP
MYH11	3.85036e-36	3.77051	0.512	0.052	1.40927e-31	Wound	MYH11
IL17RE	1.13253e-21	3.75143	0.279	0.026	4.14516e-17	Wound	IL17RE
FIBIN	9.33619e-33	3.70218	0.279	0.016	3.41714e-28	Wound	FIBIN
KRT2	3.35778e-48	3.67654	1	0.211	1.22898e-43	Wound	KRT2
PTGDS	5.95073e-38	3.60714	1	0.314	2.17803e-33	Wound	PTGDS
KRT8	2.48716e-31	3.50634	0.395	0.035	9.10324e-27	Wound	KRT8
TNXB	3.60698e-44	3.49174	0.93	0.18	1.32019e-39	Wound	TNXB
CCN5	3.33036e-41	3.4488	0.791	0.122	1.21895e-36	Wound	CCN5
MFAP4	9.91142e-28	3.43978	0.512	0.072	3.62768e-23	Wound	MFAP4
ACTG2	1.36847e-52	3.42442	0.698	0.066	5.00874e-48	Wound	ACTG2
CREB3L1	9.56339e-23	3.42035	0.279	0.024	3.5003e-18	Wound	CREB3L1
TPSAB1	8.84772e-39	3.37724	0.651	0.08	3.23836e-34	Wound	TPSAB1
TNNI2	2.76391e-22	3.33762	0.302	0.029	1.01162e-17	Wound	TNNI2
CFD	3.95769e-31	3.33757	1	0.474	1.44855e-26	Wound	CFD
KRT18	3.57186e-25	3.2979	0.326	0.03	1.30734e-20	Wound	KRT18
ADIRF	8.77363e-30	3.21652	0.953	0.392	3.21124e-25	Wound	ADIRF
ELN	1.09553e-29	3.18382	0.605	0.09	4.00975e-25	Wound	ELN
DPT	2.85683e-23	3.18069	0.349	0.037	1.04563e-18	Wound	DPT
CNN1	2.21018e-24	3.1322	0.349	0.035	8.08946e-20	Wound	CNN1
TCF7L1	3.2614e-17	3.12495	0.302	0.038	1.19371e-12	Wound	TCF7L1
FXYD1	2.0482e-21	3.11843	0.326	0.035	7.4966e-17	Wound	FXYD1
SNORC	1.60359e-31	3.11599	0.465	0.048	5.86931e-27	Wound	SNORC
KRT1	6.02429e-30	2.99374	1	0.651	2.20495e-25	Wound	KRT1
SLC43A1	1.3103e-13	2.95763	0.326	0.055	4.79582e-09	Wound	SLC43A1
APOD	1.74896e-30	2.94802	0.953	0.352	6.40137e-26	Wound	APOD
IGFBP6	2.54789e-20	2.94035	0.674	0.169	9.32553e-16	Wound	IGFBP6
SMOC2	1.4109e-17	2.91786	0.302	0.037	5.16405e-13	Wound	SMOC2
CTSG	1.35887e-28	2.90191	0.651	0.109	4.9736e-24	Wound	CTSG
CLEC3B	3.31889e-14	2.89747	0.326	0.053	1.21475e-09	Wound	CLEC3B
ITIH5	2.3225e-24	2.89714	0.442	0.058	8.50057e-20	Wound	ITIH5
TPSB2	1.00286e-27	2.89689	0.907	0.293	3.67058e-23	Wound	TPSB2
GAMT	1.0106e-16	2.87684	0.442	0.083	3.6989e-12	Wound	GAMT
SLC12A2	3.81506e-24	2.87665	0.651	0.138	1.39635e-19	Wound	SLC12A2
ISLR	1.47715e-26	2.8556	0.767	0.174	5.4065e-22	Wound	ISLR
SLIT3	6.70805e-25	2.8512	0.581	0.1	2.45521e-20	Wound	SLIT3
FBLN1	1.46882e-29	2.84632	1	0.496	5.37602e-25	Wound	FBLN1
ADAM33	5.79325e-21	2.83759	0.465	0.073	2.12039e-16	Wound	ADAM33
TNS2	2.03162e-10	2.82051	0.419	0.112	7.43595e-06	Wound	TNS2
SCARA5	9.8881e-13	2.80883	0.349	0.064	3.61914e-08	Wound	SCARA5
NGFR	8.89481e-25	2.77787	0.372	0.039	3.25559e-20	Wound	NGFR
KRT15	1.06295e-24	2.73501	0.953	0.532	3.89051e-20	Wound	KRT15
OLFML3	8.41937e-15	2.70639	0.442	0.092	3.08157e-10	Wound	OLFML3
THRA	8.53714e-10	2.67239	0.326	0.075	3.12468e-05	Wound	THRA
DBP	1.16722e-18	2.66681	0.465	0.084	4.27215e-14	Wound	DBP
TNFRSF19	1.53133e-18	2.65837	0.442	0.075	5.60482e-14	Wound	TNFRSF19
WNT4	2.11713e-17	2.63827	0.372	0.057	7.74891e-13	Wound	WNT4
MELTF	1.58179e-12	2.62246	0.442	0.103	5.7895e-08	Wound	MELTF
LOR	5.32056e-23	2.61788	0.791	0.211	1.94738e-18	Wound	LOR
HYI	2.79559e-16	2.61529	0.465	0.094	1.02321e-11	Wound	HYI
CPE	1.58238e-24	2.59003	0.605	0.105	5.79167e-20	Wound	CPE
FKBP2	1.5303e-12	2.58999	0.302	0.052	5.60107e-08	Wound	FKBP2
DAPL1	1.09081e-14	2.56916	0.419	0.083	3.99248e-10	Wound	DAPL1
CXCL14	6.7198e-27	2.56056	1	0.673	2.45951e-22	Wound	CXCL14
PRRX2	8.79766e-15	2.55969	0.558	0.146	3.22003e-10	Wound	PRRX2
DNM1	2.54087e-13	2.53258	0.465	0.109	9.29985e-09	Wound	DNM1
COX7A1	6.14295e-17	2.53219	0.581	0.148	2.24838e-12	Wound	COX7A1
CA6	1.26878e-13	2.51868	0.419	0.086	4.64385e-09	Wound	CA6
AQP1	3.12603e-20	2.49698	0.86	0.351	1.14416e-15	Wound	AQP1
ALDH3A1	6.39067e-13	2.48832	0.395	0.086	2.33905e-08	Wound	ALDH3A1
CCL14	3.8764e-20	2.48383	0.628	0.141	1.4188e-15	Wound	CCL14
HLA-DQA2	8.51942e-21	2.46837	0.698	0.173	3.11819e-16	Wound	HLA-DQA2
CKB	5.09386e-20	2.45884	0.628	0.143	1.8644e-15	Wound	CKB
NCALD	3.15908e-15	2.45867	0.302	0.043	1.15626e-10	Wound	NCALD
CD1C	1.7586e-12	2.4372	0.302	0.051	6.43663e-08	Wound	CD1C
PLAC9	5.05012e-23	2.43037	0.791	0.2	1.84839e-18	Wound	PLAC9
PTH1R	6.72683e-22	2.39513	0.349	0.038	2.46209e-17	Wound	PTH1R
ZNF703	3.39604e-21	2.39164	0.698	0.172	1.24298e-16	Wound	ZNF703
POSTN	9.39223e-17	2.39112	0.721	0.223	3.43765e-12	Wound	POSTN
FHL1	1.2148e-13	2.37831	0.442	0.098	4.44631e-09	Wound	FHL1
FASN	6.85989e-07	2.37821	0.744	0.38	0.0251079	Wound	FASN
POU3F1	1.4243e-09	2.35281	0.326	0.076	5.21308e-05	Wound	POU3F1
PTGIS	2.68593e-17	2.34784	0.512	0.104	9.83078e-13	Wound	PTGIS
SFRP2	2.38302e-21	2.34025	0.86	0.303	8.72208e-17	Wound	SFRP2
CLSTN3	3.8555e-12	2.33809	0.512	0.148	1.41115e-07	Wound	CLSTN3
PPP1R16A	5.23723e-13	2.32749	0.605	0.193	1.91688e-08	Wound	PPP1R16A
CD207	3.49266e-27	2.32417	0.349	0.031	1.27835e-22	Wound	CD207
COL14A1	3.56865e-11	2.30638	0.326	0.064	1.30616e-06	Wound	COL14A1
MRGPRF	4.75287e-18	2.30367	0.465	0.083	1.7396e-13	Wound	MRGPRF
THEM6	1.18256e-12	2.29101	0.349	0.066	4.32827e-08	Wound	THEM6
C3	5.56254e-22	2.28289	0.953	0.629	2.03595e-17	Wound	C3
CTSF	1.47617e-18	2.27049	0.535	0.108	5.40295e-14	Wound	CTSF
BOC	1.99317e-14	2.24426	0.465	0.103	7.29519e-10	Wound	BOC
SPATC1L	2.20492e-12	2.23683	0.349	0.067	8.07022e-08	Wound	SPATC1L
CCDC80	2.30492e-18	2.23607	0.86	0.381	8.43623e-14	Wound	CCDC80
FLNC	5.1782e-17	2.22746	0.419	0.069	1.89527e-12	Wound	FLNC
SOD3	1.3936e-12	2.22264	0.651	0.254	5.10073e-08	Wound	SOD3
CYBRD1	3.07386e-16	2.21102	0.605	0.154	1.12506e-11	Wound	CYBRD1
CDHR1	2.50317e-18	2.16052	0.767	0.254	9.16185e-14	Wound	CDHR1
FLG2	5.08869e-13	2.14098	0.581	0.169	1.86251e-08	Wound	FLG2
MEGF6	1.46166e-17	2.14018	0.721	0.217	5.34984e-13	Wound	MEGF6
FGFR1	3.63456e-09	2.10965	0.395	0.108	0.000133029	Wound	FGFR1
ID4	1.6664e-11	2.1077	0.395	0.092	6.0992e-07	Wound	ID4
TPM2	2.80372e-20	2.10337	0.884	0.358	1.02619e-15	Wound	TPM2
SMDT1	1.88203e-16	2.08151	0.767	0.276	6.88843e-12	Wound	SMDT1
PDK2	1.59236e-10	2.06795	0.372	0.087	5.82821e-06	Wound	PDK2
PALM	4.7235e-12	2.05151	0.349	0.069	1.72885e-07	Wound	PALM
EPHB6	3.46898e-10	2.04158	0.465	0.134	1.26968e-05	Wound	EPHB6
ACKR1	2.12632e-17	2.04124	0.814	0.295	7.78253e-13	Wound	ACKR1
IFITM1	4.3537e-12	2.03439	0.744	0.338	1.5935e-07	Wound	IFITM1
TSPYL2	5.62436e-11	2.02949	0.465	0.122	2.05857e-06	Wound	TSPYL2
FAM98C	1.08701e-08	2.02423	0.372	0.101	0.000397856	Wound	FAM98C
SELENBP1	2.41775e-11	2.00567	0.465	0.121	8.84922e-07	Wound	SELENBP1
GSN	8.09088e-24	2.00035	1	0.672	2.96134e-19	Wound	GSN
TNS1	2.25105e-12	1.99553	0.651	0.224	8.23906e-08	Wound	TNS1
LTBP4	2.27691e-17	1.99519	0.791	0.28	8.33371e-13	Wound	LTBP4
TGFBR3	2.29323e-14	1.98221	0.395	0.072	8.39345e-10	Wound	TGFBR3
KANK2	5.10809e-10	1.97304	0.349	0.081	1.86961e-05	Wound	KANK2
MFSD2A	6.33186e-09	1.959	0.419	0.129	0.000231753	Wound	MFSD2A
NBL1	2.26469e-16	1.9555	0.907	0.488	8.28899e-12	Wound	NBL1
MYLK	1.0006e-12	1.95079	0.581	0.18	3.6623e-08	Wound	MYLK
LIMS2	6.00997e-12	1.94026	0.535	0.152	2.19971e-07	Wound	LIMS2
TGFB1I1	1.23086e-09	1.9394	0.535	0.19	4.50506e-05	Wound	TGFB1I1
ESPN	1.54077e-07	1.92406	0.372	0.116	0.00563936	Wound	ESPN
CRACR2B	1.61723e-09	1.92053	0.372	0.093	5.91921e-05	Wound	CRACR2B
MFAP5	1.50085e-08	1.91149	0.372	0.1	0.000549325	Wound	MFAP5
KLC3	2.06476e-07	1.87778	0.395	0.129	0.00755721	Wound	KLC3
PKD1	7.05693e-15	1.87507	0.744	0.261	2.58291e-10	Wound	PKD1
SLC9A3R2	1.77625e-12	1.86735	0.488	0.12	6.50125e-08	Wound	SLC9A3R2
GSTM3	6.70342e-08	1.86203	0.372	0.11	0.00245352	Wound	GSTM3
EPHB3	9.7851e-11	1.86035	0.512	0.16	3.58145e-06	Wound	EPHB3
MEG3	4.849e-13	1.85578	0.651	0.216	1.77478e-08	Wound	MEG3
MGP	1.95225e-16	1.85453	0.86	0.344	7.14545e-12	Wound	MGP
NFIX	9.09787e-14	1.845	0.698	0.227	3.32991e-09	Wound	NFIX
CCDC3	1.71421e-09	1.83298	0.535	0.184	6.27416e-05	Wound	CCDC3
PI16	6.17736e-15	1.82532	0.791	0.313	2.26098e-10	Wound	PI16
FBLN2	3.87059e-09	1.79348	0.581	0.234	0.000141668	Wound	FBLN2
APCDD1	4.58478e-10	1.78958	0.651	0.275	1.67808e-05	Wound	APCDD1
HLA-DRB5	1.6186e-11	1.78952	0.744	0.314	5.92425e-07	Wound	HLA-DRB5
MGST3	2.71709e-08	1.78843	0.628	0.29	0.000994481	Wound	MGST3
MRPL23	2.85648e-09	1.78804	0.558	0.207	0.00010455	Wound	MRPL23
CCL5	1.02523e-08	1.78038	0.628	0.296	0.000375244	Wound	CCL5
SYNPO2	7.92044e-10	1.7801	0.349	0.08	2.89896e-05	Wound	SYNPO2
FLT3LG	1.55285e-11	1.77227	0.535	0.155	5.68357e-07	Wound	FLT3LG
TIMP3	2.83251e-12	1.76208	0.698	0.267	1.03673e-07	Wound	TIMP3
ADAP1	1.31218e-07	1.76124	0.395	0.125	0.00480269	Wound	ADAP1
LAMB2	2.02274e-14	1.75774	0.837	0.409	7.40341e-10	Wound	LAMB2
AHNAK2	3.94038e-15	1.74855	0.884	0.426	1.44222e-10	Wound	AHNAK2
GATA3	1.10075e-07	1.74547	0.512	0.202	0.00402884	Wound	GATA3
CALHM2	3.35231e-11	1.74485	0.395	0.089	1.22698e-06	Wound	CALHM2
MTX1	1.79757e-07	1.73472	0.535	0.211	0.00657929	Wound	MTX1
MT-ND4L	3.60331e-09	1.73084	0.698	0.329	0.000131885	Wound	MT-ND4L
LOX	1.61339e-08	1.72563	0.419	0.125	0.000590516	Wound	LOX
TMEM119	4.03857e-09	1.70924	0.465	0.142	0.000147816	Wound	TMEM119
PRDX2	5.27324e-07	1.67329	0.86	0.475	0.0193006	Wound	PRDX2
HTRA1	8.66039e-07	1.64697	0.558	0.277	0.0316979	Wound	HTRA1
CLDN5	1.18446e-06	1.64395	0.442	0.164	0.0433524	Wound	CLDN5
ALDH3A2	2.64325e-08	1.63773	0.651	0.309	0.000967457	Wound	ALDH3A2
MRC2	4.7567e-08	1.62737	0.512	0.197	0.001741	Wound	MRC2
LRP1	1.7961e-10	1.607	0.814	0.446	6.57391e-06	Wound	LRP1
IL20RB	3.16108e-09	1.60509	0.535	0.186	0.000115699	Wound	IL20RB
TRAPPC6A	4.21846e-07	1.58714	0.465	0.168	0.01544	Wound	TRAPPC6A
NENF	3.15498e-09	1.58305	0.744	0.375	0.000115475	Wound	NENF
IGHM	1.5294e-12	1.5764	0.535	0.143	5.59775e-08	Wound	IGHM
DCHS1	8.38856e-08	1.57501	0.349	0.095	0.0030703	Wound	DCHS1
EEF2K	9.3502e-07	1.57159	0.442	0.172	0.0342227	Wound	EEF2K
ORAI3	1.01402e-07	1.56837	0.349	0.098	0.00371142	Wound	ORAI3
CD34	1.73364e-07	1.5583	0.395	0.124	0.00634529	Wound	CD34
ICAM2	1.91368e-11	1.55121	0.465	0.116	7.00426e-07	Wound	ICAM2
CD52	5.49371e-09	1.54267	0.744	0.478	0.000201075	Wound	CD52
C12orf57	5.08871e-10	1.53638	0.814	0.46	1.86252e-05	Wound	C12orf57
CASKIN2	2.44279e-08	1.5357	0.419	0.125	0.000894085	Wound	CASKIN2
EPHX1	1.23167e-07	1.52193	0.442	0.148	0.00450804	Wound	EPHX1
ZDHHC8	8.37659e-07	1.5217	0.419	0.147	0.0306591	Wound	ZDHHC8
PCOLCE	6.51633e-13	1.52044	0.884	0.469	2.38504e-08	Wound	PCOLCE
EZH1	7.32159e-07	1.51711	0.419	0.144	0.0267977	Wound	EZH1
CAVIN1	8.09366e-14	1.50412	0.953	0.607	2.96236e-09	Wound	CAVIN1
GPX4	1.51269e-14	1.48354	0.977	0.635	5.53658e-10	Wound	GPX4
TIMP2	4.9691e-13	1.47725	0.907	0.59	1.81874e-08	Wound	TIMP2
TPPP3	1.42974e-09	1.4697	0.512	0.16	5.23299e-05	Wound	TPPP3
MFGE8	6.37441e-10	1.46872	0.767	0.393	2.3331e-05	Wound	MFGE8
PLPPR2	2.23534e-07	1.46706	0.395	0.127	0.00818155	Wound	PLPPR2
AGPAT1	4.57387e-08	1.46669	0.512	0.185	0.00167408	Wound	AGPAT1
LTBP3	1.74303e-10	1.44912	0.744	0.329	6.37968e-06	Wound	LTBP3
IL11RA	1.33389e-06	1.4481	0.419	0.149	0.0488216	Wound	IL11RA
MT-ND5	1.88707e-15	1.43476	0.977	0.624	6.90686e-11	Wound	MT-ND5
NDUFV3	5.91708e-07	1.42493	0.558	0.24	0.0216571	Wound	NDUFV3
SOX18	6.80982e-08	1.41329	0.488	0.177	0.00249246	Wound	SOX18
ID3	1.29743e-07	1.37521	0.628	0.292	0.00474871	Wound	ID3
CSRP1	7.12274e-11	1.37399	0.884	0.554	2.60699e-06	Wound	CSRP1
PDK3	8.43058e-07	1.35557	0.395	0.132	0.0308568	Wound	PDK3
SORBS3	1.26072e-08	1.34682	0.721	0.318	0.000461436	Wound	SORBS3
CD99	2.71317e-12	1.33335	0.907	0.615	9.93046e-08	Wound	CD99
PER1	1.05933e-06	1.33237	0.628	0.326	0.0387726	Wound	PER1
SCARA3	1.44074e-08	1.3321	0.512	0.175	0.000527326	Wound	SCARA3
CXCL12	1.02765e-07	1.32788	0.744	0.483	0.00376129	Wound	CXCL12
GPC1	1.313e-07	1.31749	0.698	0.352	0.00480571	Wound	GPC1
SLC2A4RG	3.61304e-08	1.30877	0.721	0.352	0.00132241	Wound	SLC2A4RG
PLPP3	1.02457e-08	1.30572	0.581	0.216	0.000375001	Wound	PLPP3
PMP22	9.65529e-08	1.2965	0.628	0.278	0.00353393	Wound	PMP22
GAS2L1	1.31021e-06	1.29344	0.558	0.247	0.047955	Wound	GAS2L1
PPP2R2D	6.40308e-07	1.29312	0.442	0.156	0.0234359	Wound	PPP2R2D
ACTA2	3.29341e-08	1.29096	0.814	0.471	0.00120542	Wound	ACTA2
KIFC2	3.67302e-07	1.28905	0.628	0.294	0.0134436	Wound	KIFC2
S100A13	1.28268e-07	1.28783	0.744	0.416	0.00469475	Wound	S100A13
IFI27L2	1.36471e-06	1.28296	0.674	0.358	0.0499497	Wound	IFI27L2
EFEMP2	5.30497e-07	1.28019	0.512	0.195	0.0194167	Wound	EFEMP2
TAGLN	2.94456e-09	1.2665	0.907	0.535	0.000107774	Wound	TAGLN
GYPC	9.4296e-08	1.26522	0.581	0.233	0.00345133	Wound	GYPC
PTMS	4.24353e-13	1.26423	0.953	0.654	1.55317e-08	Wound	PTMS
CYB5R3	6.24913e-10	1.25215	0.86	0.569	2.28724e-05	Wound	CYB5R3
MZT2B	1.79342e-10	1.23464	0.953	0.631	6.56409e-06	Wound	MZT2B
AZGP1	4.52079e-07	1.22762	0.721	0.348	0.0165465	Wound	AZGP1
ADCY4	6.87406e-07	1.21896	0.419	0.14	0.0251597	Wound	ADCY4
NDUFB7	3.78979e-08	1.21496	0.86	0.579	0.0013871	Wound	NDUFB7
LGALS3	6.8719e-11	1.20713	0.93	0.622	2.51518e-06	Wound	LGALS3
VPS25	2.31206e-07	1.19072	0.674	0.315	0.00846237	Wound	VPS25
SUN2	1.42279e-07	1.18955	0.791	0.448	0.00520754	Wound	SUN2
BGN	1.04219e-06	1.18795	0.744	0.458	0.0381454	Wound	BGN
CCND1	1.31543e-08	1.16408	0.791	0.455	0.000481461	Wound	CCND1
DEGS1	5.75121e-09	1.14846	0.814	0.464	0.0002105	Wound	DEGS1
IGFBP5	7.61457e-09	1.13655	0.86	0.596	0.000278701	Wound	IGFBP5
CRIP2	2.45002e-08	1.12878	0.837	0.474	0.000896734	Wound	CRIP2
DNAJB2	4.26326e-07	1.11946	0.605	0.26	0.0156039	Wound	DNAJB2
ACAP3	1.72999e-07	1.11039	0.744	0.367	0.00633194	Wound	ACAP3
CLEC11A	1.09288e-06	1.10997	0.512	0.191	0.0400004	Wound	CLEC11A
CD248	2.01792e-08	1.10066	0.814	0.388	0.000738579	Wound	CD248
EMP3	9.67224e-08	1.09317	0.86	0.594	0.00354013	Wound	EMP3
SPTBN1	1.64458e-07	1.05047	0.744	0.401	0.00601933	Wound	SPTBN1
FKBP10	1.30754e-06	1.04821	0.512	0.191	0.0478573	Wound	FKBP10
SDC4	4.46736e-07	1.02705	0.744	0.437	0.016351	Wound	SDC4
MAZ	1.04961e-06	0.995993	0.744	0.434	0.0384166	Wound	MAZ
EDF1	2.18936e-08	0.803365	0.953	0.701	0.000801329	Wound	EDF1
SELENOM	2.93435e-07	0.764704	0.884	0.598	0.01074	Wound	SELENOM

## Sheet: Downregulated Pustule Pathways
	pval	pval.adj	set_names	GeneRatio	Count
REACTOME_ELASTIC_FIBRE_FORMATION	1.2978e-11	5.87516e-08	REACTOME_ELASTIC_FIBRE_FORMATION	0.204545	9
REACTOME_MOLECULES_ASSOCIATED_WITH_ELASTIC_FIBRES	1.13624e-10	2.57187e-07	REACTOME_MOLECULES_ASSOCIATED_WITH_ELASTIC_FIBRES	0.216216	8
GOBP_EXTRACELLULAR_MATRIX_ASSEMBLY	7.29264e-10	1.10046e-06	GOBP_EXTRACELLULAR_MATRIX_ASSEMBLY	0.145455	8
GOBP_COLLAGEN_FIBRIL_ORGANIZATION	1.43126e-08	1.61983e-05	GOBP_COLLAGEN_FIBRIL_ORGANIZATION	0.119403	8
GOBP_REGULATION_OF_FIBROBLAST_GROWTH_FACTOR_RECEPTOR_SIGNALING_PATHWAY	7.86247e-08	7.11868e-05	GOBP_REGULATION_OF_FIBROBLAST_GROWTH_FACTOR_RECEPTOR_SIGNALING_PATHWAY	0.15	6
GOBP_NEGATIVE_REGULATION_OF_FIBROBLAST_GROWTH_FACTOR_RECEPTOR_SIGNALING_PATHWAY	1.36159e-07	0.000102732	GOBP_NEGATIVE_REGULATION_OF_FIBROBLAST_GROWTH_FACTOR_RECEPTOR_SIGNALING_PATHWAY	0.2	5
GOBP_RESPONSE_TO_CHEMOKINE	2.7826e-07	0.000179955	GOBP_RESPONSE_TO_CHEMOKINE	0.08	8
REACTOME_SMOOTH_MUSCLE_CONTRACTION	3.54172e-07	0.000200417	REACTOME_SMOOTH_MUSCLE_CONTRACTION	0.139535	6
GOBP_FIBROBLAST_GROWTH_FACTOR_RECEPTOR_SIGNALING_PATHWAY	1.12737e-06	0.000567066	GOBP_FIBROBLAST_GROWTH_FACTOR_RECEPTOR_SIGNALING_PATHWAY	0.0804598	7
GOBP_REGULATION_OF_ANIMAL_ORGAN_MORPHOGENESIS	2.32397e-06	0.00105206	GOBP_REGULATION_OF_ANIMAL_ORGAN_MORPHOGENESIS	0.0786517	7
GOBP_INTERMEDIATE_FILAMENT_BASED_PROCESS	3.35623e-06	0.00121336	GOBP_INTERMEDIATE_FILAMENT_BASED_PROCESS	0.0736842	7
GOBP_AORTA_DEVELOPMENT	3.37262e-06	0.00121336	GOBP_AORTA_DEVELOPMENT	0.0923077	6
GOBP_POSITIVE_REGULATION_OF_ANIMAL_ORGAN_MORPHOGENESIS	3.48437e-06	0.00121336	GOBP_POSITIVE_REGULATION_OF_ANIMAL_ORGAN_MORPHOGENESIS	0.142857	5
GOBP_REGULATION_OF_EXTRACELLULAR_MATRIX_ORGANIZATION	4.08138e-06	0.00131974	GOBP_REGULATION_OF_EXTRACELLULAR_MATRIX_ORGANIZATION	0.0810811	6
GOBP_COLLAGEN_METABOLIC_PROCESS	5.07385e-06	0.00143558	GOBP_COLLAGEN_METABOLIC_PROCESS	0.0654206	7
GOBP_HOMOTYPIC_CELL_CELL_ADHESION	5.07385e-06	0.00143558	GOBP_HOMOTYPIC_CELL_CELL_ADHESION	0.07	7
GOBP_METANEPHRIC_NEPHRON_DEVELOPMENT	7.78552e-06	0.00207324	GOBP_METANEPHRIC_NEPHRON_DEVELOPMENT	0.121951	5
GOBP_INTERMEDIATE_FILAMENT_ORGANIZATION	8.9272e-06	0.00224519	GOBP_INTERMEDIATE_FILAMENT_ORGANIZATION	0.0821918	6
GOBP_STRIATED_MUSCLE_CELL_DEVELOPMENT	1.41951e-05	0.00338218	GOBP_STRIATED_MUSCLE_CELL_DEVELOPMENT	0.0759494	6
GOBP_FIBROBLAST_MIGRATION	2.31154e-05	0.00478419	GOBP_FIBROBLAST_MIGRATION	0.0892857	5
GOBP_MONOCYTE_CHEMOTAXIS	2.31154e-05	0.00478419	GOBP_MONOCYTE_CHEMOTAXIS	0.0961538	5
GOBP_PERIPHERAL_NERVOUS_SYSTEM_DEVELOPMENT	2.32499e-05	0.00478419	GOBP_PERIPHERAL_NERVOUS_SYSTEM_DEVELOPMENT	0.0697674	6
GOBP_METANEPHRIC_EPITHELIUM_DEVELOPMENT	3.47897e-05	0.00636964	GOBP_METANEPHRIC_EPITHELIUM_DEVELOPMENT	0.142857	4
GOBP_ENDOCRINE_PROCESS	3.64639e-05	0.00636964	GOBP_ENDOCRINE_PROCESS	0.0652174	6
GOBP_METANEPHROS_DEVELOPMENT	3.64639e-05	0.00636964	GOBP_METANEPHROS_DEVELOPMENT	0.0652174	6
GOBP_ARACHIDONIC_ACID_METABOLIC_PROCESS	3.65828e-05	0.00636964	GOBP_ARACHIDONIC_ACID_METABOLIC_PROCESS	0.0862069	5
GOBP_CELL_DIFFERENTIATION_INVOLVED_IN_KIDNEY_DEVELOPMENT	4.34105e-05	0.00727849	GOBP_CELL_DIFFERENTIATION_INVOLVED_IN_KIDNEY_DEVELOPMENT	0.0862069	5
GOBP_MESENCHYME_MORPHOGENESIS	5.54532e-05	0.00865643	GOBP_MESENCHYME_MORPHOGENESIS	0.0819672	5
GOBP_POSITIVE_REGULATION_OF_PROTEIN_LOCALIZATION_TO_PLASMA_MEMBRANE	5.54532e-05	0.00865643	GOBP_POSITIVE_REGULATION_OF_PROTEIN_LOCALIZATION_TO_PLASMA_MEMBRANE	0.0806452	5
PID_SYNDECAN_4_PATHWAY	5.9835e-05	0.00902911	PID_SYNDECAN_4_PATHWAY	0.125	4
GOBP_EXTRACELLULAR_MATRIX_DISASSEMBLY	6.48116e-05	0.00946459	GOBP_EXTRACELLULAR_MATRIX_DISASSEMBLY	0.0757576	5
GOBP_COMPLEMENT_ACTIVATION	7.53428e-05	0.0104757	GOBP_COMPLEMENT_ACTIVATION	0.0735294	5
GOBP_AORTA_MORPHOGENESIS	7.63636e-05	0.0104757	GOBP_AORTA_MORPHOGENESIS	0.105263	4
KEGG_METABOLISM_OF_XENOBIOTICS_BY_CYTOCHROME_P450	9.35529e-05	0.012415	KEGG_METABOLISM_OF_XENOBIOTICS_BY_CYTOCHROME_P450	0.0714286	5
REACTOME_STRIATED_MUSCLE_CONTRACTION	9.59853e-05	0.012415	REACTOME_STRIATED_MUSCLE_CONTRACTION	0.111111	4
GOBP_T_CELL_MIGRATION	0.000122882	0.0154524	GOBP_T_CELL_MIGRATION	0.0684932	5
GOBP_ARTERY_MORPHOGENESIS	0.000131206	0.0156308	GOBP_ARTERY_MORPHOGENESIS	0.0609756	5
GOBP_POSITIVE_REGULATION_OF_PROTEIN_LOCALIZATION_TO_CELL_PERIPHERY	0.000131206	0.0156308	GOBP_POSITIVE_REGULATION_OF_PROTEIN_LOCALIZATION_TO_CELL_PERIPHERY	0.0675676	5
GOBP_METANEPHRIC_GLOMERULUS_DEVELOPMENT	0.00018571	0.0215566	GOBP_METANEPHRIC_GLOMERULUS_DEVELOPMENT	0.176471	3
GOBP_OUTFLOW_TRACT_MORPHOGENESIS	0.000202202	0.022326	GOBP_OUTFLOW_TRACT_MORPHOGENESIS	0.0609756	5
GOBP_REGULATION_OF_BONE_MINERALIZATION	0.000202202	0.022326	GOBP_REGULATION_OF_BONE_MINERALIZATION	0.0617284	5
GOBP_CARTILAGE_CONDENSATION	0.000262041	0.0269604	GOBP_CARTILAGE_CONDENSATION	0.157895	3
GOBP_HEPATOCYTE_APOPTOTIC_PROCESS	0.000262041	0.0269604	GOBP_HEPATOCYTE_APOPTOTIC_PROCESS	0.15	3
GOBP_REGULATION_OF_ODONTOGENESIS	0.000262041	0.0269604	GOBP_REGULATION_OF_ODONTOGENESIS	0.157895	3
KEGG_HEMATOPOIETIC_CELL_LINEAGE	0.000268548	0.0270159	KEGG_HEMATOPOIETIC_CELL_LINEAGE	0.0574713	5
GOBP_ANTIGEN_PROCESSING_AND_PRESENTATION_OF_EXOGENOUS_ANTIGEN	0.000297814	0.0280849	GOBP_ANTIGEN_PROCESSING_AND_PRESENTATION_OF_EXOGENOUS_ANTIGEN	0.08	4
REACTOME_DEFECTIVE_B4GALT7_CAUSES_EDS_PROGEROID_TYPE	0.000306768	0.0280849	REACTOME_DEFECTIVE_B4GALT7_CAUSES_EDS_PROGEROID_TYPE	0.15	3
GOBP_VASCULAR_WOUND_HEALING	0.000306768	0.0280849	GOBP_VASCULAR_WOUND_HEALING	0.125	3
GOBP_REGULATION_OF_LEUKOCYTE_APOPTOTIC_PROCESS	0.000315585	0.0280849	GOBP_REGULATION_OF_LEUKOCYTE_APOPTOTIC_PROCESS	0.0555556	5
GOBP_EPITHELIAL_CELL_DIFFERENTIATION_INVOLVED_IN_KIDNEY_DEVELOPMENT	0.000322601	0.0280849	GOBP_EPITHELIAL_CELL_DIFFERENTIATION_INVOLVED_IN_KIDNEY_DEVELOPMENT	0.0816327	4
GOBP_MITOCHONDRIAL_ELECTRON_TRANSPORT_NADH_TO_UBIQUINONE	0.000322601	0.0280849	GOBP_MITOCHONDRIAL_ELECTRON_TRANSPORT_NADH_TO_UBIQUINONE	0.0784314	4
GOBP_NEGATIVE_REGULATION_OF_SMOOTH_MUSCLE_CELL_PROLIFERATION	0.000322601	0.0280849	GOBP_NEGATIVE_REGULATION_OF_SMOOTH_MUSCLE_CELL_PROLIFERATION	0.0571429	4
GOBP_SARCOMERE_ORGANIZATION	0.00034883	0.0297953	GOBP_SARCOMERE_ORGANIZATION	0.0784314	4
GOBP_CELL_DIFFERENTIATION_INVOLVED_IN_METANEPHROS_DEVELOPMENT	0.000410346	0.033172	GOBP_CELL_DIFFERENTIATION_INVOLVED_IN_METANEPHROS_DEVELOPMENT	0.136364	3
GOBP_LYMPH_VESSEL_MORPHOGENESIS	0.000410346	0.033172	GOBP_LYMPH_VESSEL_MORPHOGENESIS	0.130435	3
GOBP_REGULATION_OF_PLATELET_DERIVED_GROWTH_FACTOR_RECEPTOR_SIGNALING_PATHWAY	0.000410346	0.033172	GOBP_REGULATION_OF_PLATELET_DERIVED_GROWTH_FACTOR_RECEPTOR_SIGNALING_PATHWAY	0.125	3
GOBP_ATP_SYNTHESIS_COUPLED_ELECTRON_TRANSPORT	0.000449463	0.0356968	GOBP_ATP_SYNTHESIS_COUPLED_ELECTRON_TRANSPORT	0.049505	5
GOBP_CELL_AGGREGATION	0.000469581	0.0366516	GOBP_CELL_AGGREGATION	0.130435	3
KEGG_SYSTEMIC_LUPUS_ERYTHEMATOSUS	0.000503308	0.0379746	KEGG_SYSTEMIC_LUPUS_ERYTHEMATOSUS	0.028777	4
GOBP_NEGATIVE_REGULATION_OF_LEUKOCYTE_APOPTOTIC_PROCESS	0.000503308	0.0379746	GOBP_NEGATIVE_REGULATION_OF_LEUKOCYTE_APOPTOTIC_PROCESS	0.0714286	4
GOBP_MOLTING_CYCLE_PROCESS	0.000518361	0.0384692	GOBP_MOLTING_CYCLE_PROCESS	0.0510204	5
GOBP_METANEPHRIC_TUBULE_DEVELOPMENT	0.00053403	0.0389928	GOBP_METANEPHRIC_TUBULE_DEVELOPMENT	0.125	3
GOBP_ENDOCRINE_HORMONE_SECRETION	0.000576895	0.041454	GOBP_ENDOCRINE_HORMONE_SECRETION	0.0701754	4
GOBP_MAMMARY_GLAND_EPITHELIAL_CELL_PROLIFERATION	0.000603875	0.0427147	GOBP_MAMMARY_GLAND_EPITHELIAL_CELL_PROLIFERATION	0.115385	3
PID_NOTCH_PATHWAY	0.000616412	0.0429307	PID_NOTCH_PATHWAY	0.0677966	4
GOBP_NEGATIVE_REGULATION_OF_CELL_SUBSTRATE_ADHESION	0.000657811	0.0444465	GOBP_NEGATIVE_REGULATION_OF_CELL_SUBSTRATE_ADHESION	0.0615385	4
GOBP_REGULATION_OF_HEART_GROWTH	0.000657811	0.0444465	GOBP_REGULATION_OF_HEART_GROWTH	0.0547945	4
REACTOME_A_TETRASACCHARIDE_LINKER_SEQUENCE_IS_REQUIRED_FOR_GAG_SYNTHESIS	0.000679293	0.0445675	REACTOME_A_TETRASACCHARIDE_LINKER_SEQUENCE_IS_REQUIRED_FOR_GAG_SYNTHESIS	0.115385	3
GOBP_POSITIVE_REGULATION_OF_PROTEIN_MATURATION	0.000679293	0.0445675	GOBP_POSITIVE_REGULATION_OF_PROTEIN_MATURATION	0.115385	3
GOBP_POSITIVE_REGULATION_OF_ACTIN_FILAMENT_BUNDLE_ASSEMBLY	0.000746453	0.0482742	GOBP_POSITIVE_REGULATION_OF_ACTIN_FILAMENT_BUNDLE_ASSEMBLY	0.0655738	4
GOBP_REGULATION_OF_MONOCYTE_CHEMOTAXIS	0.000760457	0.0484872	GOBP_REGULATION_OF_MONOCYTE_CHEMOTAXIS	0.107143	3
GOBP_HEART_VALVE_MORPHOGENESIS	0.000793796	0.048561	GOBP_HEART_VALVE_MORPHOGENESIS	0.0645161	4
GOBP_MULTICELLULAR_ORGANISMAL_MOVEMENT	0.000793796	0.048561	GOBP_MULTICELLULAR_ORGANISMAL_MOVEMENT	0.0645161	4
GOBP_REGULATION_OF_SUBSTRATE_ADHESION_DEPENDENT_CELL_SPREADING	0.000793796	0.048561	GOBP_REGULATION_OF_SUBSTRATE_ADHESION_DEPENDENT_CELL_SPREADING	0.0645161	4
GOBP_ANGIOGENESIS_INVOLVED_IN_WOUND_HEALING	0.000847537	0.0511574	GOBP_ANGIOGENESIS_INVOLVED_IN_WOUND_HEALING	0.0909091	3
GOBP_INTERLEUKIN_2_PRODUCTION	0.000894771	0.0532317	GOBP_INTERLEUKIN_2_PRODUCTION	0.0615385	4
PID_INTEGRIN2_PATHWAY	0.000940698	0.0532317	PID_INTEGRIN2_PATHWAY	0.103448	3
GOBP_ANTIGEN_PROCESSING_AND_PRESENTATION_OF_EXOGENOUS_PEPTIDE_ANTIGEN_VIA_MHC_CLASS_II	0.000940698	0.0532317	GOBP_ANTIGEN_PROCESSING_AND_PRESENTATION_OF_EXOGENOUS_PEPTIDE_ANTIGEN_VIA_MHC_CLASS_II	0.0967742	3
GOBP_EOSINOPHIL_MIGRATION	0.000940698	0.0532317	GOBP_EOSINOPHIL_MIGRATION	0.1	3
GOBP_NEGATIVE_REGULATION_OF_INTERLEUKIN_2_PRODUCTION	0.000940698	0.0532317	GOBP_NEGATIVE_REGULATION_OF_INTERLEUKIN_2_PRODUCTION	0.1	3
GOBP_LYMPH_VESSEL_DEVELOPMENT	0.0010401	0.0574211	GOBP_LYMPH_VESSEL_DEVELOPMENT	0.0967742	3
GOBP_POSITIVE_REGULATION_OF_EXTRACELLULAR_MATRIX_ORGANIZATION	0.0010401	0.0574211	GOBP_POSITIVE_REGULATION_OF_EXTRACELLULAR_MATRIX_ORGANIZATION	0.0967742	3
KEGG_VIRAL_MYOCARDITIS	0.00112328	0.0584494	KEGG_VIRAL_MYOCARDITIS	0.0571429	4
GOBP_CIRCADIAN_REGULATION_OF_GENE_EXPRESSION	0.00112328	0.0584494	GOBP_CIRCADIAN_REGULATION_OF_GENE_EXPRESSION	0.0571429	4
GOBP_ENDOTHELIAL_CELL_DEVELOPMENT	0.00112328	0.0584494	GOBP_ENDOTHELIAL_CELL_DEVELOPMENT	0.057971	4
GOBP_MAMMARY_GLAND_EPITHELIUM_DEVELOPMENT	0.00112328	0.0584494	GOBP_MAMMARY_GLAND_EPITHELIUM_DEVELOPMENT	0.057971	4
GOBP_POSITIVE_REGULATION_OF_OSTEOBLAST_DIFFERENTIATION	0.00112328	0.0584494	GOBP_POSITIVE_REGULATION_OF_OSTEOBLAST_DIFFERENTIATION	0.0519481	4
KEGG_DRUG_METABOLISM_CYTOCHROME_P450	0.00125161	0.0640012	KEGG_DRUG_METABOLISM_CYTOCHROME_P450	0.0555556	4
GOBP_RENAL_SYSTEM_VASCULATURE_DEVELOPMENT	0.00125825	0.0640012	GOBP_RENAL_SYSTEM_VASCULATURE_DEVELOPMENT	0.0909091	3
REACTOME_ACTIVATION_OF_MATRIX_METALLOPROTEINASES	0.0013773	0.0669351	REACTOME_ACTIVATION_OF_MATRIX_METALLOPROTEINASES	0.0909091	3
GOBP_ANTIGEN_PROCESSING_AND_PRESENTATION_OF_PEPTIDE_OR_POLYSACCHARIDE_ANTIGEN_VIA_MHC_CLASS_II	0.0013773	0.0669351	GOBP_ANTIGEN_PROCESSING_AND_PRESENTATION_OF_PEPTIDE_OR_POLYSACCHARIDE_ANTIGEN_VIA_MHC_CLASS_II	0.0810811	3
GOBP_CARDIAC_VENTRICLE_MORPHOGENESIS	0.00138986	0.0669351	GOBP_CARDIAC_VENTRICLE_MORPHOGENESIS	0.0555556	4
GOBP_GLOMERULUS_DEVELOPMENT	0.00138986	0.0669351	GOBP_GLOMERULUS_DEVELOPMENT	0.0547945	4
GOBP_SMOOTH_MUSCLE_CELL_MIGRATION	0.00138986	0.0669351	GOBP_SMOOTH_MUSCLE_CELL_MIGRATION	0.0408163	4
GOBP_PROTON_MOTIVE_FORCE_DRIVEN_ATP_SYNTHESIS	0.00146283	0.0697076	GOBP_PROTON_MOTIVE_FORCE_DRIVEN_ATP_SYNTHESIS	0.0526316	4
GOBP_HEART_VALVE_DEVELOPMENT	0.00153842	0.0725461	GOBP_HEART_VALVE_DEVELOPMENT	0.0540541	4
GOBP_CELLULAR_ALDEHYDE_METABOLIC_PROCESS	0.00161669	0.075451	GOBP_CELLULAR_ALDEHYDE_METABOLIC_PROCESS	0.0526316	4
REACTOME_ECM_PROTEOGLYCANS	0.00169768	0.0784226	REACTOME_ECM_PROTEOGLYCANS	0.0526316	4
GOBP_REGULATION_OF_FIBROBLAST_MIGRATION	0.00177609	0.0804038	GOBP_REGULATION_OF_FIBROBLAST_MIGRATION	0.0731707	3
GOBP_REGULATION_OF_HOMOTYPIC_CELL_CELL_ADHESION	0.00177609	0.0804038	GOBP_REGULATION_OF_HOMOTYPIC_CELL_CELL_ADHESION	0.0833333	3
GOBP_EPIDERMIS_MORPHOGENESIS	0.00192336	0.0853634	GOBP_EPIDERMIS_MORPHOGENESIS	0.0810811	3
GOBP_REGULATION_OF_COLLAGEN_METABOLIC_PROCESS	0.00192336	0.0853634	GOBP_REGULATION_OF_COLLAGEN_METABOLIC_PROCESS	0.0697674	3
REACTOME_DIFFERENTIATION_OF_KERATINOCYTES_IN_INTERFOLLICULAR_EPIDERMIS_IN_MAMMALIAN_SKIN	0.00224019	0.092335	REACTOME_DIFFERENTIATION_OF_KERATINOCYTES_IN_INTERFOLLICULAR_EPIDERMIS_IN_MAMMALIAN_SKIN	0.075	3
GOBP_ANTIGEN_PROCESSING_AND_PRESENTATION_OF_EXOGENOUS_PEPTIDE_ANTIGEN	0.00224019	0.092335	GOBP_ANTIGEN_PROCESSING_AND_PRESENTATION_OF_EXOGENOUS_PEPTIDE_ANTIGEN	0.0731707	3
GOBP_AORTIC_VALVE_MORPHOGENESIS	0.00224019	0.092335	GOBP_AORTIC_VALVE_MORPHOGENESIS	0.0769231	3
GOBP_MAINTENANCE_OF_BLOOD_BRAIN_BARRIER	0.00224019	0.092335	GOBP_MAINTENANCE_OF_BLOOD_BRAIN_BARRIER	0.0769231	3
GOBP_POSITIVE_REGULATION_OF_SMOOTH_MUSCLE_CELL_MIGRATION	0.00224019	0.092335	GOBP_POSITIVE_REGULATION_OF_SMOOTH_MUSCLE_CELL_MIGRATION	0.06	3
GOBP_HEART_GROWTH	0.00224362	0.092335	GOBP_HEART_GROWTH	0.040404	4
GOBP_NEPHRON_MORPHOGENESIS	0.00224362	0.092335	GOBP_NEPHRON_MORPHOGENESIS	0.0487805	4
GOBP_REGULATION_OF_STEM_CELL_PROLIFERATION	0.00224362	0.092335	GOBP_REGULATION_OF_STEM_CELL_PROLIFERATION	0.0416667	4
GOBP_REGULATION_OF_T_CELL_APOPTOTIC_PROCESS	0.00241	0.0972748	GOBP_REGULATION_OF_T_CELL_APOPTOTIC_PROCESS	0.075	3
GOBP_SIGNALING_RECEPTOR_LIGAND_PRECURSOR_PROCESSING	0.00241	0.0972748	GOBP_SIGNALING_RECEPTOR_LIGAND_PRECURSOR_PROCESSING	0.075	3
KEGG_ECM_RECEPTOR_INTERACTION	0.0024496	0.0972748	KEGG_ECM_RECEPTOR_INTERACTION	0.047619	4
GOBP_RESPONSE_TO_OSMOTIC_STRESS	0.0024496	0.0972748	GOBP_RESPONSE_TO_OSMOTIC_STRESS	0.047619	4
GOBP_ASTROCYTE_DIFFERENTIATION	0.0025573	0.0992708	GOBP_ASTROCYTE_DIFFERENTIATION	0.0454545	4
GOBP_CARDIAC_CELL_DEVELOPMENT	0.0025573	0.0992708	GOBP_CARDIAC_CELL_DEVELOPMENT	0.0425532	4
KEGG_TYPE_I_DIABETES_MELLITUS	0.00258758	0.0992708	KEGG_TYPE_I_DIABETES_MELLITUS	0.0697674	3
REACTOME_DISEASES_ASSOCIATED_WITH_GLYCOSAMINOGLYCAN_METABOLISM	0.00258758	0.0992708	REACTOME_DISEASES_ASSOCIATED_WITH_GLYCOSAMINOGLYCAN_METABOLISM	0.0731707	3
GOBP_MUSCLE_CELL_MIGRATION	0.00266822	0.100658	GOBP_MUSCLE_CELL_MIGRATION	0.0357143	4
GOBP_RESPONSE_TO_CAMP	0.00266822	0.100658	GOBP_RESPONSE_TO_CAMP	0.045977	4
GOBP_COLLAGEN_BIOSYNTHETIC_PROCESS	0.00277302	0.102897	GOBP_COLLAGEN_BIOSYNTHETIC_PROCESS	0.0625	3
GOBP_COMPLEMENT_ACTIVATION_CLASSICAL_PATHWAY	0.00277302	0.102897	GOBP_COMPLEMENT_ACTIVATION_CLASSICAL_PATHWAY	0.0714286	3
GOBP_REGULATION_OF_ORGAN_GROWTH	0.00289985	0.106729	GOBP_REGULATION_OF_ORGAN_GROWTH	0.0392157	4
KEGG_PROSTATE_CANCER	0.00302066	0.110279	KEGG_PROSTATE_CANCER	0.0449438	4
PID_ILK_PATHWAY	0.00337773	0.121325	PID_ILK_PATHWAY	0.0666667	3
GOBP_SENSORY_PERCEPTION_OF_BITTER_TASTE	0.00337773	0.121325	GOBP_SENSORY_PERCEPTION_OF_BITTER_TASTE	0.0652174	3
REACTOME_EPH_EPHRIN_SIGNALING	0.00340364	0.121325	REACTOME_EPH_EPHRIN_SIGNALING	0.0434783	4
GOBP_REGULATION_OF_SYSTEMIC_ARTERIAL_BLOOD_PRESSURE	0.0035383	0.122718	GOBP_REGULATION_OF_SYSTEMIC_ARTERIAL_BLOOD_PRESSURE	0.0425532	4
KEGG_INTESTINAL_IMMUNE_NETWORK_FOR_IGA_PRODUCTION	0.00359578	0.122718	KEGG_INTESTINAL_IMMUNE_NETWORK_FOR_IGA_PRODUCTION	0.0625	3
REACTOME_KIDNEY_DEVELOPMENT	0.00359578	0.122718	REACTOME_KIDNEY_DEVELOPMENT	0.0652174	3
GOBP_STRIATED_MUSCLE_ADAPTATION	0.00359578	0.122718	GOBP_STRIATED_MUSCLE_ADAPTATION	0.0535714	3
GOBP_ATP_BIOSYNTHETIC_PROCESS	0.00367653	0.122718	GOBP_ATP_BIOSYNTHETIC_PROCESS	0.040404	4
GOBP_BODY_FLUID_SECRETION	0.00367653	0.122718	GOBP_BODY_FLUID_SECRETION	0.0421053	4
GOBP_CELLULAR_OXIDANT_DETOXIFICATION	0.00381838	0.122718	GOBP_CELLULAR_OXIDANT_DETOXIFICATION	0.0408163	4
GOBP_PROTEIN_TETRAMERIZATION	0.00381838	0.122718	GOBP_PROTEIN_TETRAMERIZATION	0.0421053	4
KEGG_GLUTATHIONE_METABOLISM	0.00382224	0.122718	KEGG_GLUTATHIONE_METABOLISM	0.06	3
REACTOME_TGF_BETA_RECEPTOR_SIGNALING_ACTIVATES_SMADS	0.00382224	0.122718	REACTOME_TGF_BETA_RECEPTOR_SIGNALING_ACTIVATES_SMADS	0.0638298	3
GOBP_DETECTION_OF_CHEMICAL_STIMULUS_INVOLVED_IN_SENSORY_PERCEPTION_OF_TASTE	0.00382224	0.122718	GOBP_DETECTION_OF_CHEMICAL_STIMULUS_INVOLVED_IN_SENSORY_PERCEPTION_OF_TASTE	0.0625	3
GOBP_PROSTANOID_METABOLIC_PROCESS	0.00382224	0.122718	GOBP_PROSTANOID_METABOLIC_PROCESS	0.0588235	3
GOBP_SKELETAL_MUSCLE_CONTRACTION	0.00382224	0.122718	GOBP_SKELETAL_MUSCLE_CONTRACTION	0.0638298	3
GOBP_UNSATURATED_FATTY_ACID_BIOSYNTHETIC_PROCESS	0.00382224	0.122718	GOBP_UNSATURATED_FATTY_ACID_BIOSYNTHETIC_PROCESS	0.0588235	3
KEGG_GLYCEROLIPID_METABOLISM	0.0040572	0.124945	KEGG_GLYCEROLIPID_METABOLISM	0.0612245	3
REACTOME_METABOLISM_OF_FAT_SOLUBLE_VITAMINS	0.0040572	0.124945	REACTOME_METABOLISM_OF_FAT_SOLUBLE_VITAMINS	0.0625	3
GOBP_APOPTOTIC_CELL_CLEARANCE	0.0040572	0.124945	GOBP_APOPTOTIC_CELL_CLEARANCE	0.0625	3
GOBP_REGULATION_OF_T_CELL_MIGRATION	0.0040572	0.124945	GOBP_REGULATION_OF_T_CELL_MIGRATION	0.0612245	3
GOBP_SCHWANN_CELL_DIFFERENTIATION	0.0040572	0.124945	GOBP_SCHWANN_CELL_DIFFERENTIATION	0.0612245	3
GOBP_SEMI_LUNAR_VALVE_DEVELOPMENT	0.0040572	0.124945	GOBP_SEMI_LUNAR_VALVE_DEVELOPMENT	0.0625	3
GOBP_CELLULAR_RESPONSE_TO_NUTRIENT	0.00430076	0.124995	GOBP_CELLULAR_RESPONSE_TO_NUTRIENT	0.06	3
GOBP_THYMUS_DEVELOPMENT	0.00430076	0.124995	GOBP_THYMUS_DEVELOPMENT	0.0612245	3
REACTOME_NEGATIVE_REGULATION_OF_TCF_DEPENDENT_SIGNALING_BY_WNT_LIGAND_ANTAGONISTS	0.00438883	0.124995	REACTOME_NEGATIVE_REGULATION_OF_TCF_DEPENDENT_SIGNALING_BY_WNT_LIGAND_ANTAGONISTS	0.133333	2
REACTOME_REGULATION_OF_PYRUVATE_DEHYDROGENASE_PDH_COMPLEX	0.00438883	0.124995	REACTOME_REGULATION_OF_PYRUVATE_DEHYDROGENASE_PDH_COMPLEX	0.133333	2
REACTOME_SYNTHESIS_OF_PROSTAGLANDINS_PG_AND_THROMBOXANES_TX	0.00438883	0.124995	REACTOME_SYNTHESIS_OF_PROSTAGLANDINS_PG_AND_THROMBOXANES_TX	0.133333	2
GOBP_CARBON_DIOXIDE_TRANSPORT	0.00438883	0.124995	GOBP_CARBON_DIOXIDE_TRANSPORT	0.133333	2
GOBP_NEPHRIC_DUCT_DEVELOPMENT	0.00438883	0.124995	GOBP_NEPHRIC_DUCT_DEVELOPMENT	0.133333	2
GOBP_POSITIVE_REGULATION_OF_ENDOTHELIAL_CELL_CHEMOTAXIS	0.00438883	0.124995	GOBP_POSITIVE_REGULATION_OF_ENDOTHELIAL_CELL_CHEMOTAXIS	0.133333	2
GOBP_POSITIVE_REGULATION_OF_HORMONE_METABOLIC_PROCESS	0.00438883	0.124995	GOBP_POSITIVE_REGULATION_OF_HORMONE_METABOLIC_PROCESS	0.133333	2
GOBP_REGULATION_OF_ACUTE_INFLAMMATORY_RESPONSE_TO_ANTIGENIC_STIMULUS	0.00438883	0.124995	GOBP_REGULATION_OF_ACUTE_INFLAMMATORY_RESPONSE_TO_ANTIGENIC_STIMULUS	0.125	2
GOBP_REGULATION_OF_EXTRACELLULAR_MATRIX_DISASSEMBLY	0.00438883	0.124995	GOBP_REGULATION_OF_EXTRACELLULAR_MATRIX_DISASSEMBLY	0.111111	2
GOBP_HEMATOPOIETIC_OR_LYMPHOID_ORGAN_DEVELOPMENT	0.00442284	0.124995	GOBP_HEMATOPOIETIC_OR_LYMPHOID_ORGAN_DEVELOPMENT	0.040404	4
GOBP_NEGATIVE_REGULATION_OF_LIPID_METABOLIC_PROCESS	0.00442284	0.124995	GOBP_NEGATIVE_REGULATION_OF_LIPID_METABOLIC_PROCESS	0.0357143	4
REACTOME_CHONDROITIN_SULFATE_DERMATAN_SULFATE_METABOLISM	0.00455301	0.124995	REACTOME_CHONDROITIN_SULFATE_DERMATAN_SULFATE_METABOLISM	0.06	3
GOBP_CELLULAR_RESPONSE_TO_CAMP	0.00455301	0.124995	GOBP_CELLULAR_RESPONSE_TO_CAMP	0.0588235	3
GOBP_NEGATIVE_REGULATION_OF_LEUKOCYTE_MIGRATION	0.00455301	0.124995	GOBP_NEGATIVE_REGULATION_OF_LEUKOCYTE_MIGRATION	0.0535714	3
GOBP_REGULATION_OF_PHOSPHOLIPASE_ACTIVITY	0.00455301	0.124995	GOBP_REGULATION_OF_PHOSPHOLIPASE_ACTIVITY	0.0588235	3
GOBP_ANTIMICROBIAL_HUMORAL_IMMUNE_RESPONSE_MEDIATED_BY_ANTIMICROBIAL_PEPTIDE	0.00458343	0.124995	GOBP_ANTIMICROBIAL_HUMORAL_IMMUNE_RESPONSE_MEDIATED_BY_ANTIMICROBIAL_PEPTIDE	0.0363636	4
GOBP_KIDNEY_MORPHOGENESIS	0.00458343	0.124995	GOBP_KIDNEY_MORPHOGENESIS	0.04	4
PID_CASPASE_PATHWAY	0.00481404	0.12845	PID_CASPASE_PATHWAY	0.0588235	3
REACTOME_EPH_EPHRIN_MEDIATED_REPULSION_OF_CELLS	0.00481404	0.12845	REACTOME_EPH_EPHRIN_MEDIATED_REPULSION_OF_CELLS	0.0588235	3
GOBP_POSITIVE_REGULATION_OF_STRESS_FIBER_ASSEMBLY	0.00481404	0.12845	GOBP_POSITIVE_REGULATION_OF_STRESS_FIBER_ASSEMBLY	0.0588235	3
BIOCARTA_P53_PATHWAY	0.00499385	0.12845	BIOCARTA_P53_PATHWAY	0.125	2
GOBP_CARDIAC_LEFT_VENTRICLE_MORPHOGENESIS	0.00499385	0.12845	GOBP_CARDIAC_LEFT_VENTRICLE_MORPHOGENESIS	0.125	2
GOBP_COMPLEMENT_ACTIVATION_ALTERNATIVE_PATHWAY	0.00499385	0.12845	GOBP_COMPLEMENT_ACTIVATION_ALTERNATIVE_PATHWAY	0.111111	2
GOBP_ESTABLISHMENT_OF_LYMPHOCYTE_POLARITY	0.00499385	0.12845	GOBP_ESTABLISHMENT_OF_LYMPHOCYTE_POLARITY	0.125	2
GOBP_HYPERSENSITIVITY	0.00499385	0.12845	GOBP_HYPERSENSITIVITY	0.111111	2
GOBP_PROTEIN_HETEROTETRAMERIZATION	0.00499385	0.12845	GOBP_PROTEIN_HETEROTETRAMERIZATION	0.125	2
GOBP_REGULATION_OF_CELL_GROWTH_INVOLVED_IN_CARDIAC_MUSCLE_CELL_DEVELOPMENT	0.00499385	0.12845	GOBP_REGULATION_OF_CELL_GROWTH_INVOLVED_IN_CARDIAC_MUSCLE_CELL_DEVELOPMENT	0.0952381	2
REACTOME_AQUAPORIN_MEDIATED_TRANSPORT	0.00508393	0.130028	REACTOME_AQUAPORIN_MEDIATED_TRANSPORT	0.0576923	3
BIOCARTA_PDZS_PATHWAY	0.00563494	0.136794	BIOCARTA_PDZS_PATHWAY	0.111111	2
REACTOME_REGULATION_OF_MITF_M_DEPENDENT_GENES_INVOLVED_IN_CELL_CYCLE_AND_PROLIFERATION	0.00563494	0.136794	REACTOME_REGULATION_OF_MITF_M_DEPENDENT_GENES_INVOLVED_IN_CELL_CYCLE_AND_PROLIFERATION	0.117647	2
GOBP_GLOMERULAR_MESANGIUM_DEVELOPMENT	0.00563494	0.136794	GOBP_GLOMERULAR_MESANGIUM_DEVELOPMENT	0.111111	2
GOBP_IMMUNOLOGICAL_SYNAPSE_FORMATION	0.00563494	0.136794	GOBP_IMMUNOLOGICAL_SYNAPSE_FORMATION	0.117647	2
GOBP_POSITIVE_REGULATION_OF_HOMOTYPIC_CELL_CELL_ADHESION	0.00563494	0.136794	GOBP_POSITIVE_REGULATION_OF_HOMOTYPIC_CELL_CELL_ADHESION	0.117647	2
KEGG_ARGININE_AND_PROLINE_METABOLISM	0.00565063	0.136794	KEGG_ARGININE_AND_PROLINE_METABOLISM	0.0555556	3
GOBP_ESTABLISHMENT_OF_ENDOTHELIAL_BARRIER	0.00565063	0.136794	GOBP_ESTABLISHMENT_OF_ENDOTHELIAL_BARRIER	0.0555556	3
GOBP_ICOSANOID_BIOSYNTHETIC_PROCESS	0.00565063	0.136794	GOBP_ICOSANOID_BIOSYNTHETIC_PROCESS	0.05	3
GOBP_PLATELET_DERIVED_GROWTH_FACTOR_RECEPTOR_SIGNALING_PATHWAY	0.00565063	0.136794	GOBP_PLATELET_DERIVED_GROWTH_FACTOR_RECEPTOR_SIGNALING_PATHWAY	0.0517241	3
GOBP_POSITIVE_REGULATION_OF_FIBROBLAST_PROLIFERATION	0.00565063	0.136794	GOBP_POSITIVE_REGULATION_OF_FIBROBLAST_PROLIFERATION	0.0545455	3
REACTOME_SENSORY_PROCESSING_OF_SOUND_BY_OUTER_HAIR_CELLS_OF_THE_COCHLEA	0.00594759	0.139378	REACTOME_SENSORY_PROCESSING_OF_SOUND_BY_OUTER_HAIR_CELLS_OF_THE_COCHLEA	0.0545455	3
GOBP_CELLULAR_RESPONSE_TO_OSMOTIC_STRESS	0.00594759	0.139378	GOBP_CELLULAR_RESPONSE_TO_OSMOTIC_STRESS	0.0545455	3
GOBP_POSITIVE_REGULATION_OF_CELL_MATRIX_ADHESION	0.00594759	0.139378	GOBP_POSITIVE_REGULATION_OF_CELL_MATRIX_ADHESION	0.0535714	3
KEGG_ARACHIDONIC_ACID_METABOLISM	0.00625372	0.139378	KEGG_ARACHIDONIC_ACID_METABOLISM	0.0517241	3
REACTOME_CHEMOKINE_RECEPTORS_BIND_CHEMOKINES	0.00625372	0.139378	REACTOME_CHEMOKINE_RECEPTORS_BIND_CHEMOKINES	0.0526316	3
GOBP_HUMORAL_IMMUNE_RESPONSE_MEDIATED_BY_CIRCULATING_IMMUNOGLOBULIN	0.00625372	0.139378	GOBP_HUMORAL_IMMUNE_RESPONSE_MEDIATED_BY_CIRCULATING_IMMUNOGLOBULIN	0.0535714	3
GOBP_IRON_ION_TRANSPORT	0.00625372	0.139378	GOBP_IRON_ION_TRANSPORT	0.0517241	3
GOBP_POSITIVE_REGULATION_OF_EPITHELIAL_TO_MESENCHYMAL_TRANSITION	0.00625372	0.139378	GOBP_POSITIVE_REGULATION_OF_EPITHELIAL_TO_MESENCHYMAL_TRANSITION	0.05	3
REACTOME_CELL_EXTRACELLULAR_MATRIX_INTERACTIONS	0.00631159	0.139378	REACTOME_CELL_EXTRACELLULAR_MATRIX_INTERACTIONS	0.111111	2
REACTOME_CROSSLINKING_OF_COLLAGEN_FIBRILS	0.00631159	0.139378	REACTOME_CROSSLINKING_OF_COLLAGEN_FIBRILS	0.111111	2
REACTOME_FGFR1_LIGAND_BINDING_AND_ACTIVATION	0.00631159	0.139378	REACTOME_FGFR1_LIGAND_BINDING_AND_ACTIVATION	0.111111	2
REACTOME_FORMATION_OF_THE_NEPHRIC_DUCT	0.00631159	0.139378	REACTOME_FORMATION_OF_THE_NEPHRIC_DUCT	0.111111	2
GOBP_ACETYL_COA_BIOSYNTHETIC_PROCESS	0.00631159	0.139378	GOBP_ACETYL_COA_BIOSYNTHETIC_PROCESS	0.111111	2
GOBP_CELL_CELL_ADHESION_MEDIATED_BY_INTEGRIN	0.00631159	0.139378	GOBP_CELL_CELL_ADHESION_MEDIATED_BY_INTEGRIN	0.111111	2
GOBP_MESODERMAL_CELL_FATE_COMMITMENT	0.00631159	0.139378	GOBP_MESODERMAL_CELL_FATE_COMMITMENT	0.111111	2
GOBP_POSITIVE_REGULATION_OF_SODIUM_ION_TRANSMEMBRANE_TRANSPORT	0.00631159	0.139378	GOBP_POSITIVE_REGULATION_OF_SODIUM_ION_TRANSMEMBRANE_TRANSPORT	0.111111	2
GOBP_REGULATION_OF_PLASMINOGEN_ACTIVATION	0.00631159	0.139378	GOBP_REGULATION_OF_PLASMINOGEN_ACTIVATION	0.111111	2
GOBP_RESPONSE_TO_INTERFERON_ALPHA	0.00631159	0.139378	GOBP_RESPONSE_TO_INTERFERON_ALPHA	0.111111	2
REACTOME_HEPARAN_SULFATE_HEPARIN_HS_GAG_METABOLISM	0.0065691	0.144361	REACTOME_HEPARAN_SULFATE_HEPARIN_HS_GAG_METABOLISM	0.0526316	3
REACTOME_ARACHIDONIC_ACID_METABOLISM	0.0068938	0.147881	REACTOME_ARACHIDONIC_ACID_METABOLISM	0.0508475	3
GOBP_NEGATIVE_REGULATION_OF_BMP_SIGNALING_PATHWAY	0.0068938	0.147881	GOBP_NEGATIVE_REGULATION_OF_BMP_SIGNALING_PATHWAY	0.0410959	3
GOBP_T_CELL_APOPTOTIC_PROCESS	0.0068938	0.147881	GOBP_T_CELL_APOPTOTIC_PROCESS	0.0517241	3
BIOCARTA_COMP_PATHWAY	0.0070233	0.147881	BIOCARTA_COMP_PATHWAY	0.1	2
REACTOME_ATTACHMENT_AND_ENTRY	0.0070233	0.147881	REACTOME_ATTACHMENT_AND_ENTRY	0.105263	2
REACTOME_EPHRIN_SIGNALING	0.0070233	0.147881	REACTOME_EPHRIN_SIGNALING	0.105263	2
GOBP_MESENCHYMAL_TO_EPITHELIAL_TRANSITION	0.0070233	0.147881	GOBP_MESENCHYMAL_TO_EPITHELIAL_TRANSITION	0.105263	2
GOBP_PEPTIDE_ANTIGEN_ASSEMBLY_WITH_MHC_PROTEIN_COMPLEX	0.0070233	0.147881	GOBP_PEPTIDE_ANTIGEN_ASSEMBLY_WITH_MHC_PROTEIN_COMPLEX	0.0952381	2
GOBP_POST_ANAL_TAIL_MORPHOGENESIS	0.0070233	0.147881	GOBP_POST_ANAL_TAIL_MORPHOGENESIS	0.105263	2
GOBP_REGULATION_OF_LYMPHOCYTE_APOPTOTIC_PROCESS	0.00722787	0.151484	GOBP_REGULATION_OF_LYMPHOCYTE_APOPTOTIC_PROCESS	0.0508475	3
GOBP_DEFINITIVE_HEMOPOIESIS	0.00776958	0.157341	GOBP_DEFINITIVE_HEMOPOIESIS	0.1	2
GOBP_POSITIVE_REGULATION_OF_MONOCYTE_CHEMOTAXIS	0.00776958	0.157341	GOBP_POSITIVE_REGULATION_OF_MONOCYTE_CHEMOTAXIS	0.1	2
GOBP_REGULATION_OF_COMPLEMENT_ACTIVATION	0.00776958	0.157341	GOBP_REGULATION_OF_COMPLEMENT_ACTIVATION	0.0869565	2
GOBP_REGULATION_OF_INTEGRIN_MEDIATED_SIGNALING_PATHWAY	0.00776958	0.157341	GOBP_REGULATION_OF_INTEGRIN_MEDIATED_SIGNALING_PATHWAY	0.0952381	2
GOBP_REGULATION_OF_TRIGLYCERIDE_BIOSYNTHETIC_PROCESS	0.00776958	0.157341	GOBP_REGULATION_OF_TRIGLYCERIDE_BIOSYNTHETIC_PROCESS	0.0869565	2
GOBP_RESPONSE_TO_NITRIC_OXIDE	0.00776958	0.157341	GOBP_RESPONSE_TO_NITRIC_OXIDE	0.1	2
KEGG_GLYCOLYSIS_GLUCONEOGENESIS	0.00792439	0.157341	KEGG_GLYCOLYSIS_GLUCONEOGENESIS	0.0483871	3
PID_AR_PATHWAY	0.00792439	0.157341	PID_AR_PATHWAY	0.0491803	3
PID_TRKR_PATHWAY	0.00792439	0.157341	PID_TRKR_PATHWAY	0.0491803	3
REACTOME_ASSEMBLY_OF_COLLAGEN_FIBRILS_AND_OTHER_MULTIMERIC_STRUCTURES	0.00792439	0.157341	REACTOME_ASSEMBLY_OF_COLLAGEN_FIBRILS_AND_OTHER_MULTIMERIC_STRUCTURES	0.0491803	3
GOBP_NEGATIVE_REGULATION_OF_ACTIN_FILAMENT_POLYMERIZATION	0.00792439	0.157341	GOBP_NEGATIVE_REGULATION_OF_ACTIN_FILAMENT_POLYMERIZATION	0.0461538	3
GOBP_VASCULAR_ASSOCIATED_SMOOTH_MUSCLE_CELL_PROLIFERATION	0.00792439	0.157341	GOBP_VASCULAR_ASSOCIATED_SMOOTH_MUSCLE_CELL_PROLIFERATION	0.0315789	3
GOBP_POSITIVE_REGULATION_OF_WOUND_HEALING	0.00828697	0.163109	GOBP_POSITIVE_REGULATION_OF_WOUND_HEALING	0.0461538	3
GOBP_REGULATION_OF_SMAD_PROTEIN_SIGNAL_TRANSDUCTION	0.00828697	0.163109	GOBP_REGULATION_OF_SMAD_PROTEIN_SIGNAL_TRANSDUCTION	0.0384615	3
REACTOME_RHO_GTPASES_ACTIVATE_PAKS	0.00854994	0.165408	REACTOME_RHO_GTPASES_ACTIVATE_PAKS	0.0952381	2
GOBP_NEURON_PROJECTION_EXTENSION_INVOLVED_IN_NEURON_PROJECTION_GUIDANCE	0.00854994	0.165408	GOBP_NEURON_PROJECTION_EXTENSION_INVOLVED_IN_NEURON_PROJECTION_GUIDANCE	0.0952381	2
GOBP_REGULATION_OF_ENDOTHELIAL_CELL_CHEMOTAXIS	0.00854994	0.165408	GOBP_REGULATION_OF_ENDOTHELIAL_CELL_CHEMOTAXIS	0.0833333	2
GOBP_TRANSCYTOSIS	0.00854994	0.165408	GOBP_TRANSCYTOSIS	0.0952381	2
PID_ERA_GENOMIC_PATHWAY	0.00904101	0.17288	PID_ERA_GENOMIC_PATHWAY	0.046875	3
GOBP_POSITIVE_REGULATION_OF_SYNAPSE_ASSEMBLY	0.00904101	0.17288	GOBP_POSITIVE_REGULATION_OF_SYNAPSE_ASSEMBLY	0.0461538	3
BIOCARTA_EICOSANOID_PATHWAY	0.0093639	0.17288	BIOCARTA_EICOSANOID_PATHWAY	0.0909091	2
GOBP_CELLULAR_RESPONSE_TO_OXYGEN_RADICAL	0.0093639	0.17288	GOBP_CELLULAR_RESPONSE_TO_OXYGEN_RADICAL	0.0833333	2
GOBP_GAS_TRANSPORT	0.0093639	0.17288	GOBP_GAS_TRANSPORT	0.0909091	2
GOBP_MOTOR_BEHAVIOR	0.0093639	0.17288	GOBP_MOTOR_BEHAVIOR	0.0869565	2
GOBP_NEGATIVE_REGULATION_OF_SMAD_PROTEIN_SIGNAL_TRANSDUCTION	0.0093639	0.17288	GOBP_NEGATIVE_REGULATION_OF_SMAD_PROTEIN_SIGNAL_TRANSDUCTION	0.0526316	2
GOBP_POSITIVE_REGULATION_OF_CELL_ADHESION_MEDIATED_BY_INTEGRIN	0.0093639	0.17288	GOBP_POSITIVE_REGULATION_OF_CELL_ADHESION_MEDIATED_BY_INTEGRIN	0.0909091	2
GOBP_STORE_OPERATED_CALCIUM_ENTRY	0.0093639	0.17288	GOBP_STORE_OPERATED_CALCIUM_ENTRY	0.0869565	2
GOBP_FOREBRAIN_CELL_MIGRATION	0.00943258	0.17288	GOBP_FOREBRAIN_CELL_MIGRATION	0.0461538	3
GOBP_REGULATION_OF_LIPASE_ACTIVITY	0.00943258	0.17288	GOBP_REGULATION_OF_LIPASE_ACTIVITY	0.0441176	3
GOBP_REGULATION_OF_MORPHOGENESIS_OF_AN_EPITHELIUM	0.00943258	0.17288	GOBP_REGULATION_OF_MORPHOGENESIS_OF_AN_EPITHELIUM	0.0454545	3
GOBP_SMOOTH_MUSCLE_CELL_DIFFERENTIATION	0.00943258	0.17288	GOBP_SMOOTH_MUSCLE_CELL_DIFFERENTIATION	0.0379747	3
GOBP_BONE_RESORPTION	0.00983392	0.177021	GOBP_BONE_RESORPTION	0.0454545	3
REACTOME_RESPIRATORY_SYNCYTIAL_VIRUS_RSV_ATTACHMENT_AND_ENTRY	0.010211	0.177021	REACTOME_RESPIRATORY_SYNCYTIAL_VIRUS_RSV_ATTACHMENT_AND_ENTRY	0.0869565	2
GOBP_DNA_TEMPLATED_TRANSCRIPTION_TERMINATION	0.010211	0.177021	GOBP_DNA_TEMPLATED_TRANSCRIPTION_TERMINATION	0.0666667	2
GOBP_MYELIN_ASSEMBLY	0.010211	0.177021	GOBP_MYELIN_ASSEMBLY	0.0833333	2
GOBP_NEGATIVE_REGULATION_OF_SMOOTH_MUSCLE_CELL_MIGRATION	0.010211	0.177021	GOBP_NEGATIVE_REGULATION_OF_SMOOTH_MUSCLE_CELL_MIGRATION	0.0512821	2
GOBP_NEGATIVE_REGULATION_OF_VASCULAR_ASSOCIATED_SMOOTH_MUSCLE_CELL_PROLIFERATION	0.010211	0.177021	GOBP_NEGATIVE_REGULATION_OF_VASCULAR_ASSOCIATED_SMOOTH_MUSCLE_CELL_PROLIFERATION	0.047619	2
GOBP_NEGATIVE_REGULATION_OF_VIRAL_ENTRY_INTO_HOST_CELL	0.010211	0.177021	GOBP_NEGATIVE_REGULATION_OF_VIRAL_ENTRY_INTO_HOST_CELL	0.0869565	2
GOBP_PEROXISOME_PROLIFERATOR_ACTIVATED_RECEPTOR_SIGNALING_PATHWAY	0.010211	0.177021	GOBP_PEROXISOME_PROLIFERATOR_ACTIVATED_RECEPTOR_SIGNALING_PATHWAY	0.0833333	2
GOBP_PHYSIOLOGICAL_CARDIAC_MUSCLE_HYPERTROPHY	0.010211	0.177021	GOBP_PHYSIOLOGICAL_CARDIAC_MUSCLE_HYPERTROPHY	0.0645161	2
GOBP_REGULATION_OF_INSULIN_LIKE_GROWTH_FACTOR_RECEPTOR_SIGNALING_PATHWAY	0.010211	0.177021	GOBP_REGULATION_OF_INSULIN_LIKE_GROWTH_FACTOR_RECEPTOR_SIGNALING_PATHWAY	0.08	2
GOBP_SKELETAL_MUSCLE_ADAPTATION	0.010211	0.177021	GOBP_SKELETAL_MUSCLE_ADAPTATION	0.08	2
GOBP_ANIMAL_ORGAN_REGENERATION	0.0102451	0.177021	GOBP_ANIMAL_ORGAN_REGENERATION	0.0447761	3
GOBP_POSITIVE_REGULATION_OF_FAT_CELL_DIFFERENTIATION	0.0102451	0.177021	GOBP_POSITIVE_REGULATION_OF_FAT_CELL_DIFFERENTIATION	0.0422535	3
GOBP_REGULATION_OF_LYMPHOCYTE_MIGRATION	0.0102451	0.177021	GOBP_REGULATION_OF_LYMPHOCYTE_MIGRATION	0.0434783	3
GOBP_SENSORY_PERCEPTION_OF_TASTE	0.0102451	0.177021	GOBP_SENSORY_PERCEPTION_OF_TASTE	0.0441176	3
REACTOME_COMPLEX_I_BIOGENESIS	0.0106661	0.179414	REACTOME_COMPLEX_I_BIOGENESIS	0.0441176	3
GOBP_ANTIGEN_PROCESSING_AND_PRESENTATION_OF_PEPTIDE_ANTIGEN	0.0106661	0.179414	GOBP_ANTIGEN_PROCESSING_AND_PRESENTATION_OF_PEPTIDE_ANTIGEN	0.0410959	3
GOBP_REGULATION_OF_CELL_SUBSTRATE_JUNCTION_ORGANIZATION	0.0106661	0.179414	GOBP_REGULATION_OF_CELL_SUBSTRATE_JUNCTION_ORGANIZATION	0.0441176	3
REACTOME_HS_GAG_DEGRADATION	0.0110907	0.179414	REACTOME_HS_GAG_DEGRADATION	0.0833333	2
GOBP_CELL_DIFFERENTIATION_INVOLVED_IN_EMBRYONIC_PLACENTA_DEVELOPMENT	0.0110907	0.179414	GOBP_CELL_DIFFERENTIATION_INVOLVED_IN_EMBRYONIC_PLACENTA_DEVELOPMENT	0.0833333	2
GOBP_DENDRITIC_CELL_CHEMOTAXIS	0.0110907	0.179414	GOBP_DENDRITIC_CELL_CHEMOTAXIS	0.0833333	2
GOBP_EMBRYONIC_HEMOPOIESIS	0.0110907	0.179414	GOBP_EMBRYONIC_HEMOPOIESIS	0.0833333	2
GOBP_METANEPHRIC_NEPHRON_MORPHOGENESIS	0.0110907	0.179414	GOBP_METANEPHRIC_NEPHRON_MORPHOGENESIS	0.0833333	2
GOBP_NEGATIVE_REGULATION_OF_T_CELL_APOPTOTIC_PROCESS	0.0110907	0.179414	GOBP_NEGATIVE_REGULATION_OF_T_CELL_APOPTOTIC_PROCESS	0.0833333	2
GOBP_POSITIVE_REGULATION_OF_ALCOHOL_BIOSYNTHETIC_PROCESS	0.0110907	0.179414	GOBP_POSITIVE_REGULATION_OF_ALCOHOL_BIOSYNTHETIC_PROCESS	0.0769231	2
GOBP_POSITIVE_REGULATION_OF_CARDIAC_MUSCLE_CELL_PROLIFERATION	0.0110907	0.179414	GOBP_POSITIVE_REGULATION_OF_CARDIAC_MUSCLE_CELL_PROLIFERATION	0.0645161	2
GOBP_VASCULAR_ASSOCIATED_SMOOTH_MUSCLE_CONTRACTION	0.0110907	0.179414	GOBP_VASCULAR_ASSOCIATED_SMOOTH_MUSCLE_CONTRACTION	0.08	2
KEGG_COMPLEMENT_AND_COAGULATION_CASCADES	0.011097	0.179414	KEGG_COMPLEMENT_AND_COAGULATION_CASCADES	0.0434783	3
KEGG_LEISHMANIA_INFECTION	0.011097	0.179414	KEGG_LEISHMANIA_INFECTION	0.0416667	3
GOBP_MESONEPHRIC_TUBULE_MORPHOGENESIS	0.011097	0.179414	GOBP_MESONEPHRIC_TUBULE_MORPHOGENESIS	0.0434783	3
GOBP_POSITIVE_CHEMOTAXIS	0.011097	0.179414	GOBP_POSITIVE_CHEMOTAXIS	0.0428571	3
GOBP_REGULATION_OF_PROTEIN_MATURATION	0.011097	0.179414	GOBP_REGULATION_OF_PROTEIN_MATURATION	0.0434783	3
GOBP_RESPONSE_TO_ESTROGEN	0.011097	0.179414	GOBP_RESPONSE_TO_ESTROGEN	0.0422535	3
GOBP_ETHER_METABOLIC_PROCESS	0.0120026	0.188666	GOBP_ETHER_METABOLIC_PROCESS	0.0769231	2
GOBP_EXTRACELLULAR_VESICLE_BIOGENESIS	0.0120026	0.188666	GOBP_EXTRACELLULAR_VESICLE_BIOGENESIS	0.08	2
GOBP_POSITIVE_REGULATION_OF_CALCIUM_ION_IMPORT	0.0120026	0.188666	GOBP_POSITIVE_REGULATION_OF_CALCIUM_ION_IMPORT	0.08	2
GOBP_REGULATION_OF_CELLULAR_RESPONSE_TO_VASCULAR_ENDOTHELIAL_GROWTH_FACTOR_STIMULUS	0.0120026	0.188666	GOBP_REGULATION_OF_CELLULAR_RESPONSE_TO_VASCULAR_ENDOTHELIAL_GROWTH_FACTOR_STIMULUS	0.0645161	2
GOBP_REGULATION_OF_CELL_FATE_SPECIFICATION	0.0120026	0.188666	GOBP_REGULATION_OF_CELL_FATE_SPECIFICATION	0.08	2
GOBP_REGULATION_OF_ESTABLISHMENT_OR_MAINTENANCE_OF_CELL_POLARITY	0.0120026	0.188666	GOBP_REGULATION_OF_ESTABLISHMENT_OR_MAINTENANCE_OF_CELL_POLARITY	0.0769231	2
GOBP_RESPONSE_TO_PROSTAGLANDIN_E	0.0120026	0.188666	GOBP_RESPONSE_TO_PROSTAGLANDIN_E	0.08	2
GOBP_SMOOTH_MUSCLE_TISSUE_DEVELOPMENT	0.0120026	0.188666	GOBP_SMOOTH_MUSCLE_TISSUE_DEVELOPMENT	0.0740741	2
GOBP_NEGATIVE_REGULATION_OF_WOUND_HEALING	0.0124494	0.190284	GOBP_NEGATIVE_REGULATION_OF_WOUND_HEALING	0.038961	3
GOBP_NEGATIVE_REGULATION_OF_CELL_CYCLE_G1_S_PHASE_TRANSITION	0.0129203	0.190284	GOBP_NEGATIVE_REGULATION_OF_CELL_CYCLE_G1_S_PHASE_TRANSITION	0.0319149	3
PID_GLYPICAN_1PATHWAY	0.0129462	0.190284	PID_GLYPICAN_1PATHWAY	0.0740741	2
REACTOME_MISCELLANEOUS_TRANSPORT_AND_BINDING_EVENTS	0.0129462	0.190284	REACTOME_MISCELLANEOUS_TRANSPORT_AND_BINDING_EVENTS	0.0769231	2
REACTOME_PD_1_SIGNALING	0.0129462	0.190284	REACTOME_PD_1_SIGNALING	0.0714286	2
REACTOME_PURINERGIC_SIGNALING_IN_LEISHMANIASIS_INFECTION	0.0129462	0.190284	REACTOME_PURINERGIC_SIGNALING_IN_LEISHMANIASIS_INFECTION	0.0769231	2
GOBP_ACUTE_INFLAMMATORY_RESPONSE_TO_ANTIGENIC_STIMULUS	0.0129462	0.190284	GOBP_ACUTE_INFLAMMATORY_RESPONSE_TO_ANTIGENIC_STIMULUS	0.0689655	2
GOBP_CORPUS_CALLOSUM_DEVELOPMENT	0.0129462	0.190284	GOBP_CORPUS_CALLOSUM_DEVELOPMENT	0.0769231	2
GOBP_DETECTION_OF_TEMPERATURE_STIMULUS	0.0129462	0.190284	GOBP_DETECTION_OF_TEMPERATURE_STIMULUS	0.0769231	2
GOBP_ONE_CARBON_COMPOUND_TRANSPORT	0.0129462	0.190284	GOBP_ONE_CARBON_COMPOUND_TRANSPORT	0.0714286	2
GOBP_PEPTIDE_CROSS_LINKING	0.0129462	0.190284	GOBP_PEPTIDE_CROSS_LINKING	0.0740741	2
GOBP_PLASMINOGEN_ACTIVATION	0.0129462	0.190284	GOBP_PLASMINOGEN_ACTIVATION	0.0740741	2
GOBP_POSITIVE_REGULATION_OF_CHOLESTEROL_EFFLUX	0.0129462	0.190284	GOBP_POSITIVE_REGULATION_OF_CHOLESTEROL_EFFLUX	0.0740741	2
GOBP_POSITIVE_REGULATION_OF_COLLAGEN_METABOLIC_PROCESS	0.0129462	0.190284	GOBP_POSITIVE_REGULATION_OF_COLLAGEN_METABOLIC_PROCESS	0.0740741	2
GOBP_POSITIVE_REGULATION_OF_FOCAL_ADHESION_ASSEMBLY	0.0129462	0.190284	GOBP_POSITIVE_REGULATION_OF_FOCAL_ADHESION_ASSEMBLY	0.0769231	2
GOBP_POSITIVE_REGULATION_OF_INTERLEUKIN_4_PRODUCTION	0.0129462	0.190284	GOBP_POSITIVE_REGULATION_OF_INTERLEUKIN_4_PRODUCTION	0.0740741	2
GOBP_REGULATION_OF_NUCLEOTIDE_BIOSYNTHETIC_PROCESS	0.0129462	0.190284	GOBP_REGULATION_OF_NUCLEOTIDE_BIOSYNTHETIC_PROCESS	0.0689655	2
GOBP_RESPONSE_TO_MUSCLE_ACTIVITY	0.0129462	0.190284	GOBP_RESPONSE_TO_MUSCLE_ACTIVITY	0.0714286	2
GOBP_RESPONSE_TO_OXYGEN_RADICAL	0.0129462	0.190284	GOBP_RESPONSE_TO_OXYGEN_RADICAL	0.0714286	2
GOBP_T_CELL_CHEMOTAXIS	0.0129462	0.190284	GOBP_T_CELL_CHEMOTAXIS	0.0769231	2
GOBP_POSITIVE_REGULATION_OF_RESPONSE_TO_WOUNDING	0.0134012	0.195701	GOBP_POSITIVE_REGULATION_OF_RESPONSE_TO_WOUNDING	0.0375	3
GOBP_VENTRICULAR_SEPTUM_DEVELOPMENT	0.0134012	0.195701	GOBP_VENTRICULAR_SEPTUM_DEVELOPMENT	0.04	3
GOBP_NEGATIVE_REGULATION_OF_PROTEIN_POLYMERIZATION	0.0138922	0.198803	GOBP_NEGATIVE_REGULATION_OF_PROTEIN_POLYMERIZATION	0.0379747	3
GOBP_GLOMERULAR_EPITHELIUM_DEVELOPMENT	0.0139211	0.198803	GOBP_GLOMERULAR_EPITHELIUM_DEVELOPMENT	0.0740741	2
GOBP_HYPEROSMOTIC_RESPONSE	0.0139211	0.198803	GOBP_HYPEROSMOTIC_RESPONSE	0.0740741	2
GOBP_NEGATIVE_REGULATION_OF_VIRAL_LIFE_CYCLE	0.0139211	0.198803	GOBP_NEGATIVE_REGULATION_OF_VIRAL_LIFE_CYCLE	0.0714286	2
GOBP_REGULATION_OF_MEMBRANE_PROTEIN_ECTODOMAIN_PROTEOLYSIS	0.0139211	0.198803	GOBP_REGULATION_OF_MEMBRANE_PROTEIN_ECTODOMAIN_PROTEOLYSIS	0.0740741	2
GOBP_RESPONSE_TO_X_RAY	0.0139211	0.198803	GOBP_RESPONSE_TO_X_RAY	0.0714286	2
GOBP_WATER_TRANSPORT	0.0139211	0.198803	GOBP_WATER_TRANSPORT	0.0666667	2
GOBP_PLATELET_AGGREGATION	0.0143934	0.204902	GOBP_PLATELET_AGGREGATION	0.0394737	3
REACTOME_SENSORY_PROCESSING_OF_SOUND	0.0149047	0.208559	REACTOME_SENSORY_PROCESSING_OF_SOUND	0.038961	3
KEGG_ASTHMA	0.0149267	0.208559	KEGG_ASTHMA	0.0666667	2
REACTOME_FLT3_SIGNALING_IN_DISEASE	0.0149267	0.208559	REACTOME_FLT3_SIGNALING_IN_DISEASE	0.0714286	2
GOBP_CENTRAL_NERVOUS_SYSTEM_PROJECTION_NEURON_AXONOGENESIS	0.0149267	0.208559	GOBP_CENTRAL_NERVOUS_SYSTEM_PROJECTION_NEURON_AXONOGENESIS	0.0689655	2
GOBP_PROSTANOID_BIOSYNTHETIC_PROCESS	0.0149267	0.208559	GOBP_PROSTANOID_BIOSYNTHETIC_PROCESS	0.0645161	2
GOBP_REGULATION_OF_HAIR_CYCLE	0.0149267	0.208559	GOBP_REGULATION_OF_HAIR_CYCLE	0.0689655	2
GOBP_CALCIUM_ION_IMPORT	0.0154261	0.214215	GOBP_CALCIUM_ION_IMPORT	0.0357143	3
GOBP_MUSCLE_ORGAN_MORPHOGENESIS	0.0154261	0.214215	GOBP_MUSCLE_ORGAN_MORPHOGENESIS	0.0365854	3
PID_BETA_CATENIN_NUC_PATHWAY	0.0159578	0.214431	PID_BETA_CATENIN_NUC_PATHWAY	0.0375	3
KEGG_HISTIDINE_METABOLISM	0.0159627	0.214431	KEGG_HISTIDINE_METABOLISM	0.0689655	2
KEGG_THYROID_CANCER	0.0159627	0.214431	KEGG_THYROID_CANCER	0.0689655	2
REACTOME_EGR2_AND_SOX10_MEDIATED_INITIATION_OF_SCHWANN_CELL_MYELINATION	0.0159627	0.214431	REACTOME_EGR2_AND_SOX10_MEDIATED_INITIATION_OF_SCHWANN_CELL_MYELINATION	0.0689655	2
GOBP_CELLULAR_RESPONSE_TO_VITAMIN	0.0159627	0.214431	GOBP_CELLULAR_RESPONSE_TO_VITAMIN	0.0666667	2
GOBP_ENDOTHELIAL_CELL_CHEMOTAXIS	0.0159627	0.214431	GOBP_ENDOTHELIAL_CELL_CHEMOTAXIS	0.0625	2
GOBP_KILLING_BY_HOST_OF_SYMBIONT_CELLS	0.0159627	0.214431	GOBP_KILLING_BY_HOST_OF_SYMBIONT_CELLS	0.0689655	2
GOBP_NEGATIVE_REGULATION_OF_INTRINSIC_APOPTOTIC_SIGNALING_PATHWAY_IN_RESPONSE_TO_DNA_DAMAGE	0.0159627	0.214431	GOBP_NEGATIVE_REGULATION_OF_INTRINSIC_APOPTOTIC_SIGNALING_PATHWAY_IN_RESPONSE_TO_DNA_DAMAGE	0.0666667	2
GOBP_NEGATIVE_REGULATION_OF_MUSCLE_HYPERTROPHY	0.0159627	0.214431	GOBP_NEGATIVE_REGULATION_OF_MUSCLE_HYPERTROPHY	0.0540541	2
GOBP_PROTEIN_LIPID_COMPLEX_ASSEMBLY	0.0159627	0.214431	GOBP_PROTEIN_LIPID_COMPLEX_ASSEMBLY	0.0666667	2
GOBP_VASCULAR_ASSOCIATED_SMOOTH_MUSCLE_CELL_DIFFERENTIATION	0.0159627	0.214431	GOBP_VASCULAR_ASSOCIATED_SMOOTH_MUSCLE_CELL_DIFFERENTIATION	0.05	2
GOBP_REGULATION_OF_SODIUM_ION_TRANSPORT	0.0164997	0.220336	GOBP_REGULATION_OF_SODIUM_ION_TRANSPORT	0.0352941	3
GOBP_SMAD_PROTEIN_SIGNAL_TRANSDUCTION	0.0164997	0.220336	GOBP_SMAD_PROTEIN_SIGNAL_TRANSDUCTION	0.03125	3
GOBP_ATRIOVENTRICULAR_VALVE_DEVELOPMENT	0.0170286	0.223102	GOBP_ATRIOVENTRICULAR_VALVE_DEVELOPMENT	0.0666667	2
GOBP_POSITIVE_REGULATION_OF_CELLULAR_RESPONSE_TO_TRANSFORMING_GROWTH_FACTOR_BETA_STIMULUS	0.0170286	0.223102	GOBP_POSITIVE_REGULATION_OF_CELLULAR_RESPONSE_TO_TRANSFORMING_GROWTH_FACTOR_BETA_STIMULUS	0.0606061	2
GOBP_POSITIVE_REGULATION_OF_G_PROTEIN_COUPLED_RECEPTOR_SIGNALING_PATHWAY	0.0170286	0.223102	GOBP_POSITIVE_REGULATION_OF_G_PROTEIN_COUPLED_RECEPTOR_SIGNALING_PATHWAY	0.0606061	2
GOBP_PROTEIN_HETEROOLIGOMERIZATION	0.0170286	0.223102	GOBP_PROTEIN_HETEROOLIGOMERIZATION	0.0666667	2
GOBP_REGULATION_OF_RESPONSE_TO_NUTRIENT_LEVELS	0.0170286	0.223102	GOBP_REGULATION_OF_RESPONSE_TO_NUTRIENT_LEVELS	0.0666667	2
GOBP_KERATINIZATION	0.0170518	0.223102	GOBP_KERATINIZATION	0.0361446	3
GOBP_LYMPHOCYTE_APOPTOTIC_PROCESS	0.0170518	0.223102	GOBP_LYMPHOCYTE_APOPTOTIC_PROCESS	0.037037	3
REACTOME_HS_GAG_BIOSYNTHESIS	0.018124	0.231267	REACTOME_HS_GAG_BIOSYNTHESIS	0.0645161	2
GOBP_CHONDROCYTE_DEVELOPMENT	0.018124	0.231267	GOBP_CHONDROCYTE_DEVELOPMENT	0.0625	2
GOBP_DENDRITIC_CELL_MIGRATION	0.018124	0.231267	GOBP_DENDRITIC_CELL_MIGRATION	0.0645161	2
GOBP_METANEPHROS_MORPHOGENESIS	0.018124	0.231267	GOBP_METANEPHROS_MORPHOGENESIS	0.0645161	2
GOBP_NEGATIVE_REGULATION_OF_MONONUCLEAR_CELL_MIGRATION	0.018124	0.231267	GOBP_NEGATIVE_REGULATION_OF_MONONUCLEAR_CELL_MIGRATION	0.0555556	2
GOBP_POSITIVE_REGULATION_OF_CELL_SUBSTRATE_JUNCTION_ORGANIZATION	0.018124	0.231267	GOBP_POSITIVE_REGULATION_OF_CELL_SUBSTRATE_JUNCTION_ORGANIZATION	0.0645161	2
GOBP_POSITIVE_REGULATION_OF_SODIUM_ION_TRANSPORT	0.018124	0.231267	GOBP_POSITIVE_REGULATION_OF_SODIUM_ION_TRANSPORT	0.0645161	2
GOBP_REGULATION_OF_MYELOID_CELL_APOPTOTIC_PROCESS	0.018124	0.231267	GOBP_REGULATION_OF_MYELOID_CELL_APOPTOTIC_PROCESS	0.0625	2
PID_CMYB_PATHWAY	0.0181867	0.231267	PID_CMYB_PATHWAY	0.0357143	3
GOBP_VASCULOGENESIS	0.0181867	0.231267	GOBP_VASCULOGENESIS	0.0357143	3
GOBP_MODULATION_BY_HOST_OF_SYMBIONT_PROCESS	0.0187695	0.237346	GOBP_MODULATION_BY_HOST_OF_SYMBIONT_PROCESS	0.0344828	3
GOBP_NEGATIVE_REGULATION_OF_RESPONSE_TO_CYTOKINE_STIMULUS	0.0187695	0.237346	GOBP_NEGATIVE_REGULATION_OF_RESPONSE_TO_CYTOKINE_STIMULUS	0.0285714	3
REACTOME_NUCLEAR_SIGNALING_BY_ERBB4	0.0192484	0.239388	REACTOME_NUCLEAR_SIGNALING_BY_ERBB4	0.0625	2
GOBP_ANIMAL_ORGAN_MATURATION	0.0192484	0.239388	GOBP_ANIMAL_ORGAN_MATURATION	0.0625	2
GOBP_MESODERMAL_CELL_DIFFERENTIATION	0.0192484	0.239388	GOBP_MESODERMAL_CELL_DIFFERENTIATION	0.0571429	2
GOBP_POSITIVE_REGULATION_OF_HEART_GROWTH	0.0192484	0.239388	GOBP_POSITIVE_REGULATION_OF_HEART_GROWTH	0.0487805	2
GOBP_RENAL_FILTRATION	0.0192484	0.239388	GOBP_RENAL_FILTRATION	0.0625	2
GOBP_VENTRICULAR_SYSTEM_DEVELOPMENT	0.0192484	0.239388	GOBP_VENTRICULAR_SYSTEM_DEVELOPMENT	0.0606061	2
KEGG_TGF_BETA_SIGNALING_PATHWAY	0.0193627	0.239494	KEGG_TGF_BETA_SIGNALING_PATHWAY	0.0348837	3
GOBP_FOCAL_ADHESION_ASSEMBLY	0.0193627	0.239494	GOBP_FOCAL_ADHESION_ASSEMBLY	0.0352941	3
GOBP_POSITIVE_REGULATION_OF_LIPID_BIOSYNTHETIC_PROCESS	0.0199661	0.243686	GOBP_POSITIVE_REGULATION_OF_LIPID_BIOSYNTHETIC_PROCESS	0.0337079	3
GOBP_VASCULAR_TRANSPORT	0.0199661	0.243686	GOBP_VASCULAR_TRANSPORT	0.0344828	3
PID_NCADHERIN_PATHWAY	0.0204013	0.243686	PID_NCADHERIN_PATHWAY	0.0606061	2
REACTOME_REGULATION_OF_PYRUVATE_METABOLISM	0.0204013	0.243686	REACTOME_REGULATION_OF_PYRUVATE_METABOLISM	0.0606061	2
GOBP_ACETYL_COA_METABOLIC_PROCESS	0.0204013	0.243686	GOBP_ACETYL_COA_METABOLIC_PROCESS	0.0606061	2
GOBP_CELLULAR_RESPONSE_TO_FATTY_ACID	0.0204013	0.243686	GOBP_CELLULAR_RESPONSE_TO_FATTY_ACID	0.0588235	2
GOBP_CELL_FATE_COMMITMENT_INVOLVED_IN_FORMATION_OF_PRIMARY_GERM_LAYER	0.0204013	0.243686	GOBP_CELL_FATE_COMMITMENT_INVOLVED_IN_FORMATION_OF_PRIMARY_GERM_LAYER	0.0606061	2
GOBP_DEVELOPMENTAL_INDUCTION	0.0204013	0.243686	GOBP_DEVELOPMENTAL_INDUCTION	0.0606061	2
GOBP_ESTABLISHMENT_OF_SKIN_BARRIER	0.0204013	0.243686	GOBP_ESTABLISHMENT_OF_SKIN_BARRIER	0.0588235	2
GOBP_HEMATOPOIETIC_STEM_CELL_PROLIFERATION	0.0204013	0.243686	GOBP_HEMATOPOIETIC_STEM_CELL_PROLIFERATION	0.0555556	2
GOBP_INTERLEUKIN_4_PRODUCTION	0.0204013	0.243686	GOBP_INTERLEUKIN_4_PRODUCTION	0.0571429	2
GOBP_RELAXATION_OF_MUSCLE	0.0204013	0.243686	GOBP_RELAXATION_OF_MUSCLE	0.0588235	2
GOBP_RESPONSE_TO_PROSTAGLANDIN	0.0204013	0.243686	GOBP_RESPONSE_TO_PROSTAGLANDIN	0.0606061	2
GOBP_VASOCONSTRICTION	0.0205798	0.24517	GOBP_VASOCONSTRICTION	0.0340909	3
GOBP_DITERPENOID_METABOLIC_PROCESS	0.0212038	0.249973	GOBP_DITERPENOID_METABOLIC_PROCESS	0.0337079	3
GOBP_EMBRYONIC_PLACENTA_DEVELOPMENT	0.0212038	0.249973	GOBP_EMBRYONIC_PLACENTA_DEVELOPMENT	0.0340909	3
GOBP_MAINTENANCE_OF_PROTEIN_LOCATION	0.0212038	0.249973	GOBP_MAINTENANCE_OF_PROTEIN_LOCATION	0.032967	3
GOBP_MUSCLE_HYPERTROPHY	0.0212038	0.249973	GOBP_MUSCLE_HYPERTROPHY	0.0280374	3
BIOCARTA_INTEGRIN_PATHWAY	0.0215825	0.251555	BIOCARTA_INTEGRIN_PATHWAY	0.0588235	2
REACTOME_GLUTATHIONE_CONJUGATION	0.0215825	0.251555	REACTOME_GLUTATHIONE_CONJUGATION	0.0555556	2
GOBP_POSITIVE_REGULATION_OF_NEUTROPHIL_MIGRATION	0.0215825	0.251555	GOBP_POSITIVE_REGULATION_OF_NEUTROPHIL_MIGRATION	0.0588235	2
GOBP_POSITIVE_REGULATION_OF_STEROL_TRANSPORT	0.0215825	0.251555	GOBP_POSITIVE_REGULATION_OF_STEROL_TRANSPORT	0.0555556	2
GOBP_CELL_ADHESION_MEDIATED_BY_INTEGRIN	0.0218381	0.251555	GOBP_CELL_ADHESION_MEDIATED_BY_INTEGRIN	0.0337079	3
GOBP_MIDBRAIN_DEVELOPMENT	0.0218381	0.251555	GOBP_MIDBRAIN_DEVELOPMENT	0.0333333	3
GOBP_PRODUCTION_OF_MOLECULAR_MEDIATOR_INVOLVED_IN_INFLAMMATORY_RESPONSE	0.0218381	0.251555	GOBP_PRODUCTION_OF_MOLECULAR_MEDIATOR_INVOLVED_IN_INFLAMMATORY_RESPONSE	0.0272727	3
GOBP_REGULATION_OF_FATTY_ACID_METABOLIC_PROCESS	0.0218381	0.251555	GOBP_REGULATION_OF_FATTY_ACID_METABOLIC_PROCESS	0.030303	3
GOBP_REGULATION_OF_FIBROBLAST_PROLIFERATION	0.0218381	0.251555	GOBP_REGULATION_OF_FIBROBLAST_PROLIFERATION	0.032967	3
KEGG_DILATED_CARDIOMYOPATHY	0.0224827	0.254757	KEGG_DILATED_CARDIOMYOPATHY	0.0333333	3
REACTOME_COLLAGEN_FORMATION	0.0224827	0.254757	REACTOME_COLLAGEN_FORMATION	0.0333333	3
REACTOME_ESTROGEN_DEPENDENT_GENE_EXPRESSION	0.0224827	0.254757	REACTOME_ESTROGEN_DEPENDENT_GENE_EXPRESSION	0.0201342	3
GOBP_BONE_REMODELING	0.0224827	0.254757	GOBP_BONE_REMODELING	0.0333333	3
GOBP_NEGATIVE_REGULATION_OF_VIRAL_PROCESS	0.0224827	0.254757	GOBP_NEGATIVE_REGULATION_OF_VIRAL_PROCESS	0.0322581	3
GOBP_POSITIVE_REGULATION_OF_NEURON_DIFFERENTIATION	0.0224827	0.254757	GOBP_POSITIVE_REGULATION_OF_NEURON_DIFFERENTIATION	0.0319149	3
KEGG_ALLOGRAFT_REJECTION	0.0227913	0.254757	KEGG_ALLOGRAFT_REJECTION	0.0540541	2
GOBP_CELL_VOLUME_HOMEOSTASIS	0.0227913	0.254757	GOBP_CELL_VOLUME_HOMEOSTASIS	0.0571429	2
GOBP_NEGATIVE_REGULATION_OF_INTRACELLULAR_STEROID_HORMONE_RECEPTOR_SIGNALING_PATHWAY	0.0227913	0.254757	GOBP_NEGATIVE_REGULATION_OF_INTRACELLULAR_STEROID_HORMONE_RECEPTOR_SIGNALING_PATHWAY	0.0540541	2
GOBP_POSITIVE_REGULATION_OF_T_CELL_MIGRATION	0.0227913	0.254757	GOBP_POSITIVE_REGULATION_OF_T_CELL_MIGRATION	0.0571429	2
GOBP_REGULATION_OF_KIDNEY_DEVELOPMENT	0.0227913	0.254757	GOBP_REGULATION_OF_KIDNEY_DEVELOPMENT	0.0571429	2
GOBP_RENAL_ABSORPTION	0.0227913	0.254757	GOBP_RENAL_ABSORPTION	0.0555556	2
GOBP_ROOF_OF_MOUTH_DEVELOPMENT	0.0231376	0.25799	GOBP_ROOF_OF_MOUTH_DEVELOPMENT	0.032967	3
GOBP_POSITIVE_REGULATION_OF_MONONUCLEAR_CELL_MIGRATION	0.0238028	0.261473	GOBP_POSITIVE_REGULATION_OF_MONONUCLEAR_CELL_MIGRATION	0.0326087	3
REACTOME_DETOXIFICATION_OF_REACTIVE_OXYGEN_SPECIES	0.0240275	0.261473	REACTOME_DETOXIFICATION_OF_REACTIVE_OXYGEN_SPECIES	0.0540541	2
GOBP_AMYLOID_BETA_CLEARANCE	0.0240275	0.261473	GOBP_AMYLOID_BETA_CLEARANCE	0.0526316	2
GOBP_CENTRAL_NERVOUS_SYSTEM_NEURON_AXONOGENESIS	0.0240275	0.261473	GOBP_CENTRAL_NERVOUS_SYSTEM_NEURON_AXONOGENESIS	0.0540541	2
GOBP_HOMEOSTASIS_OF_NUMBER_OF_CELLS_WITHIN_A_TISSUE	0.0240275	0.261473	GOBP_HOMEOSTASIS_OF_NUMBER_OF_CELLS_WITHIN_A_TISSUE	0.0555556	2
GOBP_NEGATIVE_REGULATION_OF_CELL_MATRIX_ADHESION	0.0240275	0.261473	GOBP_NEGATIVE_REGULATION_OF_CELL_MATRIX_ADHESION	0.05	2
GOBP_POSITIVE_REGULATION_OF_DNA_BINDING	0.0240275	0.261473	GOBP_POSITIVE_REGULATION_OF_DNA_BINDING	0.0540541	2
GOBP_POSITIVE_REGULATION_OF_EPITHELIAL_CELL_APOPTOTIC_PROCESS	0.0240275	0.261473	GOBP_POSITIVE_REGULATION_OF_EPITHELIAL_CELL_APOPTOTIC_PROCESS	0.0454545	2
GOBP_RESPONSE_TO_COPPER_ION	0.0240275	0.261473	GOBP_RESPONSE_TO_COPPER_ION	0.0540541	2
GOBP_TRANSEPITHELIAL_TRANSPORT	0.0240275	0.261473	GOBP_TRANSEPITHELIAL_TRANSPORT	0.0555556	2
GOBP_POSITIVE_REGULATION_OF_LEUKOCYTE_CHEMOTAXIS	0.0244782	0.265025	GOBP_POSITIVE_REGULATION_OF_LEUKOCYTE_CHEMOTAXIS	0.0322581	3
REACTOME_SIGNALING_BY_TGF_BETA_RECEPTOR_COMPLEX	0.025164	0.265025	REACTOME_SIGNALING_BY_TGF_BETA_RECEPTOR_COMPLEX	0.0319149	3
GOBP_AMINE_TRANSPORT	0.025164	0.265025	GOBP_AMINE_TRANSPORT	0.0319149	3
GOBP_NEGATIVE_REGULATION_OF_EXTRINSIC_APOPTOTIC_SIGNALING_PATHWAY	0.025164	0.265025	GOBP_NEGATIVE_REGULATION_OF_EXTRINSIC_APOPTOTIC_SIGNALING_PATHWAY	0.03	3
KEGG_GRAFT_VERSUS_HOST_DISEASE	0.0252906	0.265025	KEGG_GRAFT_VERSUS_HOST_DISEASE	0.0487805	2
PID_FRA_PATHWAY	0.0252906	0.265025	PID_FRA_PATHWAY	0.0540541	2
REACTOME_EARLY_SARS_COV_2_INFECTION_EVENTS	0.0252906	0.265025	REACTOME_EARLY_SARS_COV_2_INFECTION_EVENTS	0.0540541	2
REACTOME_GENERATION_OF_SECOND_MESSENGER_MOLECULES	0.0252906	0.265025	REACTOME_GENERATION_OF_SECOND_MESSENGER_MOLECULES	0.0512821	2
GOBP_FLUID_TRANSPORT	0.0252906	0.265025	GOBP_FLUID_TRANSPORT	0.05	2
GOBP_NEGATIVE_REGULATION_OF_EPITHELIAL_TO_MESENCHYMAL_TRANSITION	0.0252906	0.265025	GOBP_NEGATIVE_REGULATION_OF_EPITHELIAL_TO_MESENCHYMAL_TRANSITION	0.0377358	2
GOBP_NEGATIVE_REGULATION_OF_LYMPHOCYTE_APOPTOTIC_PROCESS	0.0252906	0.265025	GOBP_NEGATIVE_REGULATION_OF_LYMPHOCYTE_APOPTOTIC_PROCESS	0.0540541	2
GOBP_POSITIVE_REGULATION_OF_MORPHOGENESIS_OF_AN_EPITHELIUM	0.0252906	0.265025	GOBP_POSITIVE_REGULATION_OF_MORPHOGENESIS_OF_AN_EPITHELIUM	0.0540541	2
GOBP_REGULATION_OF_CARDIAC_MUSCLE_CELL_PROLIFERATION	0.0252906	0.265025	GOBP_REGULATION_OF_CARDIAC_MUSCLE_CELL_PROLIFERATION	0.0416667	2
GOBP_REGULATION_OF_CHOLESTEROL_EFFLUX	0.0252906	0.265025	GOBP_REGULATION_OF_CHOLESTEROL_EFFLUX	0.037037	2
GOBP_REGULATION_OF_INTRINSIC_APOPTOTIC_SIGNALING_PATHWAY_IN_RESPONSE_TO_DNA_DAMAGE	0.0252906	0.265025	GOBP_REGULATION_OF_INTRINSIC_APOPTOTIC_SIGNALING_PATHWAY_IN_RESPONSE_TO_DNA_DAMAGE	0.0526316	2
GOBP_RESPONSE_TO_INTERLEUKIN_4	0.0252906	0.265025	GOBP_RESPONSE_TO_INTERLEUKIN_4	0.0540541	2
KEGG_FC_GAMMA_R_MEDIATED_PHAGOCYTOSIS	0.0258601	0.268506	KEGG_FC_GAMMA_R_MEDIATED_PHAGOCYTOSIS	0.03125	3
GOBP_CHEMOKINE_PRODUCTION	0.0258601	0.268506	GOBP_CHEMOKINE_PRODUCTION	0.0285714	3
GOBP_HIPPOCAMPUS_DEVELOPMENT	0.0258601	0.268506	GOBP_HIPPOCAMPUS_DEVELOPMENT	0.0315789	3
GOBP_NEGATIVE_REGULATION_OF_RESPONSE_TO_WOUNDING	0.0258601	0.268506	GOBP_NEGATIVE_REGULATION_OF_RESPONSE_TO_WOUNDING	0.03	3
KEGG_SPHINGOLIPID_METABOLISM	0.0265802	0.272237	KEGG_SPHINGOLIPID_METABOLISM	0.0512821	2
PID_P38_ALPHA_BETA_DOWNSTREAM_PATHWAY	0.0265802	0.272237	PID_P38_ALPHA_BETA_DOWNSTREAM_PATHWAY	0.0526316	2
GOBP_MYELOID_CELL_APOPTOTIC_PROCESS	0.0265802	0.272237	GOBP_MYELOID_CELL_APOPTOTIC_PROCESS	0.0512821	2
GOBP_NEGATIVE_REGULATION_OF_STRIATED_MUSCLE_CELL_DIFFERENTIATION	0.0265802	0.272237	GOBP_NEGATIVE_REGULATION_OF_STRIATED_MUSCLE_CELL_DIFFERENTIATION	0.0465116	2
GOBP_REGULATION_OF_SYSTEMIC_ARTERIAL_BLOOD_PRESSURE_BY_HORMONE	0.0265802	0.272237	GOBP_REGULATION_OF_SYSTEMIC_ARTERIAL_BLOOD_PRESSURE_BY_HORMONE	0.0526316	2
GOBP_RESPIRATORY_BURST	0.0265802	0.272237	GOBP_RESPIRATORY_BURST	0.05	2
GOBP_DEFENSE_RESPONSE_TO_GRAM_NEGATIVE_BACTERIUM	0.027283	0.278804	GOBP_DEFENSE_RESPONSE_TO_GRAM_NEGATIVE_BACTERIUM	0.030303	3
PID_AURORA_B_PATHWAY	0.0278959	0.282406	PID_AURORA_B_PATHWAY	0.0512821	2
REACTOME_NGF_STIMULATED_TRANSCRIPTION	0.0278959	0.282406	REACTOME_NGF_STIMULATED_TRANSCRIPTION	0.0512821	2
GOBP_REGULATION_OF_HORMONE_METABOLIC_PROCESS	0.0278959	0.282406	GOBP_REGULATION_OF_HORMONE_METABOLIC_PROCESS	0.0512821	2
REACTOME_MITOCHONDRIAL_PROTEIN_DEGRADATION	0.0280098	0.282406	REACTOME_MITOCHONDRIAL_PROTEIN_DEGRADATION	0.0306122	3
GOBP_BONE_MORPHOGENESIS	0.0280098	0.282406	GOBP_BONE_MORPHOGENESIS	0.03	3
GOBP_TRANSITION_METAL_ION_TRANSPORT	0.0280098	0.282406	GOBP_TRANSITION_METAL_ION_TRANSPORT	0.03	3
GOBP_REGULATION_OF_ACTOMYOSIN_STRUCTURE_ORGANIZATION	0.0287469	0.288553	GOBP_REGULATION_OF_ACTOMYOSIN_STRUCTURE_ORGANIZATION	0.0285714	3
GOBP_TERPENOID_METABOLIC_PROCESS	0.0287469	0.288553	GOBP_TERPENOID_METABOLIC_PROCESS	0.03	3
PID_EPHB_FWD_PATHWAY	0.0292373	0.292179	PID_EPHB_FWD_PATHWAY	0.05	2
GOBP_POSITIVE_REGULATION_OF_PHOSPHOLIPASE_ACTIVITY	0.0292373	0.292179	GOBP_POSITIVE_REGULATION_OF_PHOSPHOLIPASE_ACTIVITY	0.0487805	2
REACTOME_VISUAL_PHOTOTRANSDUCTION	0.0294943	0.292808	REACTOME_VISUAL_PHOTOTRANSDUCTION	0.03	3
GOBP_PRIMARY_ALCOHOL_METABOLIC_PROCESS	0.0294943	0.292808	GOBP_PRIMARY_ALCOHOL_METABOLIC_PROCESS	0.029703	3
GOBP_REGULATION_OF_T_CELL_MEDIATED_IMMUNITY	0.0294943	0.292808	GOBP_REGULATION_OF_T_CELL_MEDIATED_IMMUNITY	0.0291262	3
GOBP_ASTROCYTE_DEVELOPMENT	0.0306039	0.299231	GOBP_ASTROCYTE_DEVELOPMENT	0.0454545	2
GOBP_GOLGI_TO_PLASMA_MEMBRANE_PROTEIN_TRANSPORT	0.0306039	0.299231	GOBP_GOLGI_TO_PLASMA_MEMBRANE_PROTEIN_TRANSPORT	0.047619	2
GOBP_MACROPHAGE_CHEMOTAXIS	0.0306039	0.299231	GOBP_MACROPHAGE_CHEMOTAXIS	0.0487805	2
GOBP_POSITIVE_REGULATION_OF_AMINE_TRANSPORT	0.0306039	0.299231	GOBP_POSITIVE_REGULATION_OF_AMINE_TRANSPORT	0.0487805	2
GOBP_REGULATION_OF_CELLULAR_EXTRAVASATION	0.0306039	0.299231	GOBP_REGULATION_OF_CELLULAR_EXTRAVASATION	0.047619	2
GOBP_REGULATION_OF_CELL_FATE_COMMITMENT	0.0306039	0.299231	GOBP_REGULATION_OF_CELL_FATE_COMMITMENT	0.0444444	2
GOBP_REGULATION_OF_INFLAMMATORY_RESPONSE_TO_ANTIGENIC_STIMULUS	0.0306039	0.299231	GOBP_REGULATION_OF_INFLAMMATORY_RESPONSE_TO_ANTIGENIC_STIMULUS	0.0416667	2
KEGG_FATTY_ACID_METABOLISM	0.0319955	0.304934	KEGG_FATTY_ACID_METABOLISM	0.047619	2
KEGG_TYROSINE_METABOLISM	0.0319955	0.304934	KEGG_TYROSINE_METABOLISM	0.047619	2
PID_UPA_UPAR_PATHWAY	0.0319955	0.304934	PID_UPA_UPAR_PATHWAY	0.047619	2
REACTOME_EPHB_MEDIATED_FORWARD_SIGNALING	0.0319955	0.304934	REACTOME_EPHB_MEDIATED_FORWARD_SIGNALING	0.047619	2
GOBP_CELL_FATE_DETERMINATION	0.0319955	0.304934	GOBP_CELL_FATE_DETERMINATION	0.047619	2
GOBP_LACTATION	0.0319955	0.304934	GOBP_LACTATION	0.0465116	2
GOBP_NEGATIVE_REGULATION_OF_PEPTIDYL_TYROSINE_PHOSPHORYLATION	0.0319955	0.304934	GOBP_NEGATIVE_REGULATION_OF_PEPTIDYL_TYROSINE_PHOSPHORYLATION	0.0444444	2
GOBP_NEGATIVE_REGULATION_OF_TYPE_II_INTERFERON_PRODUCTION	0.0319955	0.304934	GOBP_NEGATIVE_REGULATION_OF_TYPE_II_INTERFERON_PRODUCTION	0.0454545	2
GOBP_POSITIVE_REGULATION_OF_LYMPHOCYTE_MIGRATION	0.0319955	0.304934	GOBP_POSITIVE_REGULATION_OF_LYMPHOCYTE_MIGRATION	0.047619	2
GOBP_REGULATION_OF_AMINO_ACID_TRANSPORT	0.0319955	0.304934	GOBP_REGULATION_OF_AMINO_ACID_TRANSPORT	0.047619	2
GOBP_REGULATION_OF_TRIGLYCERIDE_METABOLIC_PROCESS	0.0319955	0.304934	GOBP_REGULATION_OF_TRIGLYCERIDE_METABOLIC_PROCESS	0.0434783	2
GOBP_TRIGLYCERIDE_BIOSYNTHETIC_PROCESS	0.0319955	0.304934	GOBP_TRIGLYCERIDE_BIOSYNTHETIC_PROCESS	0.0444444	2
REACTOME_SIGNALING_BY_RETINOIC_ACID	0.0334115	0.313805	REACTOME_SIGNALING_BY_RETINOIC_ACID	0.0465116	2
REACTOME_VASOPRESSIN_REGULATES_RENAL_WATER_HOMEOSTASIS_VIA_AQUAPORINS	0.0334115	0.313805	REACTOME_VASOPRESSIN_REGULATES_RENAL_WATER_HOMEOSTASIS_VIA_AQUAPORINS	0.0465116	2
GOBP_LYMPHOCYTE_CHEMOTAXIS	0.0334115	0.313805	GOBP_LYMPHOCYTE_CHEMOTAXIS	0.0444444	2
GOBP_NEGATIVE_REGULATION_OF_ACTIN_FILAMENT_DEPOLYMERIZATION	0.0334115	0.313805	GOBP_NEGATIVE_REGULATION_OF_ACTIN_FILAMENT_DEPOLYMERIZATION	0.0454545	2
GOBP_REGULATION_OF_BONE_RESORPTION	0.0334115	0.313805	GOBP_REGULATION_OF_BONE_RESORPTION	0.0465116	2
GOBP_VASCULAR_ENDOTHELIAL_GROWTH_FACTOR_SIGNALING_PATHWAY	0.0334115	0.313805	GOBP_VASCULAR_ENDOTHELIAL_GROWTH_FACTOR_SIGNALING_PATHWAY	0.04	2
GOBP_VENTRICULAR_SEPTUM_MORPHOGENESIS	0.0334115	0.313805	GOBP_VENTRICULAR_SEPTUM_MORPHOGENESIS	0.0454545	2
REACTOME_INTERLEUKIN_10_SIGNALING	0.0348517	0.320678	REACTOME_INTERLEUKIN_10_SIGNALING	0.0444444	2
GOBP_CELLULAR_MODIFIED_AMINO_ACID_BIOSYNTHETIC_PROCESS	0.0348517	0.320678	GOBP_CELLULAR_MODIFIED_AMINO_ACID_BIOSYNTHETIC_PROCESS	0.0434783	2
GOBP_MEMBRANE_FISSION	0.0348517	0.320678	GOBP_MEMBRANE_FISSION	0.0454545	2
GOBP_PHOSPHOLIPID_DEPHOSPHORYLATION	0.0348517	0.320678	GOBP_PHOSPHOLIPID_DEPHOSPHORYLATION	0.0454545	2
GOBP_POSITIVE_REGULATION_OF_BONE_MINERALIZATION	0.0348517	0.320678	GOBP_POSITIVE_REGULATION_OF_BONE_MINERALIZATION	0.0454545	2
GOBP_POSITIVE_REGULATION_OF_ORGAN_GROWTH	0.0348517	0.320678	GOBP_POSITIVE_REGULATION_OF_ORGAN_GROWTH	0.0377358	2
GOBP_REGULATION_OF_CALCIUM_ION_IMPORT	0.0348517	0.320678	GOBP_REGULATION_OF_CALCIUM_ION_IMPORT	0.0416667	2
GOBP_REGULATION_OF_EXTRINSIC_APOPTOTIC_SIGNALING_PATHWAY_IN_ABSENCE_OF_LIGAND	0.0348517	0.320678	GOBP_REGULATION_OF_EXTRINSIC_APOPTOTIC_SIGNALING_PATHWAY_IN_ABSENCE_OF_LIGAND	0.0434783	2
GOBP_REGULATION_OF_T_HELPER_CELL_DIFFERENTIATION	0.0348517	0.320678	GOBP_REGULATION_OF_T_HELPER_CELL_DIFFERENTIATION	0.0444444	2
GOBP_RESPONSE_TO_DEXAMETHASONE	0.0348517	0.320678	GOBP_RESPONSE_TO_DEXAMETHASONE	0.0444444	2
GOBP_LUNG_EPITHELIUM_DEVELOPMENT	0.0363156	0.328801	GOBP_LUNG_EPITHELIUM_DEVELOPMENT	0.0444444	2
GOBP_MESENCHYMAL_CELL_PROLIFERATION	0.0363156	0.328801	GOBP_MESENCHYMAL_CELL_PROLIFERATION	0.0444444	2
GOBP_REGULATION_OF_EXTRINSIC_APOPTOTIC_SIGNALING_PATHWAY_VIA_DEATH_DOMAIN_RECEPTORS	0.0363156	0.328801	GOBP_REGULATION_OF_EXTRINSIC_APOPTOTIC_SIGNALING_PATHWAY_VIA_DEATH_DOMAIN_RECEPTORS	0.0416667	2
GOBP_REGULATION_OF_HUMORAL_IMMUNE_RESPONSE	0.0363156	0.328801	GOBP_REGULATION_OF_HUMORAL_IMMUNE_RESPONSE	0.0416667	2
GOBP_REGULATION_OF_MUSCLE_TISSUE_DEVELOPMENT	0.0363156	0.328801	GOBP_REGULATION_OF_MUSCLE_TISSUE_DEVELOPMENT	0.0444444	2
GOBP_REGULATION_OF_NEUTROPHIL_MIGRATION	0.0363156	0.328801	GOBP_REGULATION_OF_NEUTROPHIL_MIGRATION	0.0434783	2
GOBP_REGULATION_OF_SODIUM_ION_TRANSMEMBRANE_TRANSPORTER_ACTIVITY	0.0363156	0.328801	GOBP_REGULATION_OF_SODIUM_ION_TRANSMEMBRANE_TRANSPORTER_ACTIVITY	0.0408163	2
GOBP_REGULATION_OF_SYSTEMIC_ARTERIAL_BLOOD_PRESSURE_MEDIATED_BY_A_CHEMICAL_SIGNAL	0.0363156	0.328801	GOBP_REGULATION_OF_SYSTEMIC_ARTERIAL_BLOOD_PRESSURE_MEDIATED_BY_A_CHEMICAL_SIGNAL	0.0444444	2
PID_A6B1_A6B4_INTEGRIN_PATHWAY	0.0378028	0.338208	PID_A6B1_A6B4_INTEGRIN_PATHWAY	0.0434783	2
PID_SYNDECAN_1_PATHWAY	0.0378028	0.338208	PID_SYNDECAN_1_PATHWAY	0.0434783	2
REACTOME_SIGNALING_BY_TGFBR3	0.0378028	0.338208	REACTOME_SIGNALING_BY_TGFBR3	0.0408163	2
GOBP_INNER_EAR_RECEPTOR_CELL_DEVELOPMENT	0.0378028	0.338208	GOBP_INNER_EAR_RECEPTOR_CELL_DEVELOPMENT	0.0425532	2
GOBP_MAMMARY_GLAND_MORPHOGENESIS	0.0378028	0.338208	GOBP_MAMMARY_GLAND_MORPHOGENESIS	0.0434783	2
GOBP_REGULATION_OF_ACUTE_INFLAMMATORY_RESPONSE	0.0378028	0.338208	GOBP_REGULATION_OF_ACUTE_INFLAMMATORY_RESPONSE	0.0416667	2
PID_DELTA_NP63_PATHWAY	0.0393131	0.344237	PID_DELTA_NP63_PATHWAY	0.0425532	2
REACTOME_NR1H2_AND_NR1H3_MEDIATED_SIGNALING	0.0393131	0.344237	REACTOME_NR1H2_AND_NR1H3_MEDIATED_SIGNALING	0.0425532	2
GOBP_DENDRITIC_CELL_DIFFERENTIATION	0.0393131	0.344237	GOBP_DENDRITIC_CELL_DIFFERENTIATION	0.0416667	2
GOBP_MODULATION_BY_HOST_OF_VIRAL_PROCESS	0.0393131	0.344237	GOBP_MODULATION_BY_HOST_OF_VIRAL_PROCESS	0.04	2
GOBP_NEGATIVE_CHEMOTAXIS	0.0393131	0.344237	GOBP_NEGATIVE_CHEMOTAXIS	0.0425532	2
GOBP_POSITIVE_REGULATION_OF_STEM_CELL_PROLIFERATION	0.0393131	0.344237	GOBP_POSITIVE_REGULATION_OF_STEM_CELL_PROLIFERATION	0.0357143	2
GOBP_REGULATION_OF_ALCOHOL_BIOSYNTHETIC_PROCESS	0.0393131	0.344237	GOBP_REGULATION_OF_ALCOHOL_BIOSYNTHETIC_PROCESS	0.037037	2
GOBP_SECRETION_BY_TISSUE	0.0393131	0.344237	GOBP_SECRETION_BY_TISSUE	0.0425532	2
GOBP_SODIUM_ION_HOMEOSTASIS	0.0393131	0.344237	GOBP_SODIUM_ION_HOMEOSTASIS	0.0425532	2
GOBP_THIOESTER_BIOSYNTHETIC_PROCESS	0.0393131	0.344237	GOBP_THIOESTER_BIOSYNTHETIC_PROCESS	0.0425532	2
GOBP_T_CELL_HOMEOSTASIS	0.0393131	0.344237	GOBP_T_CELL_HOMEOSTASIS	0.0416667	2
REACTOME_IRS_MEDIATED_SIGNALLING	0.040846	0.355595	REACTOME_IRS_MEDIATED_SIGNALLING	0.0416667	2
GOBP_DIGESTIVE_TRACT_MORPHOGENESIS	0.040846	0.355595	GOBP_DIGESTIVE_TRACT_MORPHOGENESIS	0.0408163	2
GOBP_GRANULOCYTE_ACTIVATION	0.040846	0.355595	GOBP_GRANULOCYTE_ACTIVATION	0.04	2
REACTOME_CROSS_PRESENTATION_OF_SOLUBLE_EXOGENOUS_ANTIGENS_ENDOSOMES	0.0424011	0.365618	REACTOME_CROSS_PRESENTATION_OF_SOLUBLE_EXOGENOUS_ANTIGENS_ENDOSOMES	0.04	2
REACTOME_PYRUVATE_METABOLISM	0.0424011	0.365618	REACTOME_PYRUVATE_METABOLISM	0.0408163	2
GOBP_CARDIAC_MUSCLE_CELL_PROLIFERATION	0.0424011	0.365618	GOBP_CARDIAC_MUSCLE_CELL_PROLIFERATION	0.0333333	2
GOBP_NEGATIVE_REGULATION_OF_OSTEOBLAST_DIFFERENTIATION	0.0424011	0.365618	GOBP_NEGATIVE_REGULATION_OF_OSTEOBLAST_DIFFERENTIATION	0.0294118	2
GOBP_REGULATION_OF_CELL_ADHESION_MEDIATED_BY_INTEGRIN	0.0424011	0.365618	GOBP_REGULATION_OF_CELL_ADHESION_MEDIATED_BY_INTEGRIN	0.0408163	2
KEGG_AUTOIMMUNE_THYROID_DISEASE	0.0439781	0.374227	KEGG_AUTOIMMUNE_THYROID_DISEASE	0.0384615	2
GOBP_EPHRIN_RECEPTOR_SIGNALING_PATHWAY	0.0439781	0.374227	GOBP_EPHRIN_RECEPTOR_SIGNALING_PATHWAY	0.0392157	2
GOBP_MEMBRANE_PROTEIN_ECTODOMAIN_PROTEOLYSIS	0.0439781	0.374227	GOBP_MEMBRANE_PROTEIN_ECTODOMAIN_PROTEOLYSIS	0.04	2
GOBP_PHAGOCYTOSIS_ENGULFMENT	0.0439781	0.374227	GOBP_PHAGOCYTOSIS_ENGULFMENT	0.04	2
GOBP_PHOTORECEPTOR_CELL_DEVELOPMENT	0.0439781	0.374227	GOBP_PHOTORECEPTOR_CELL_DEVELOPMENT	0.0392157	2
GOBP_POSITIVE_REGULATION_OF_LIPASE_ACTIVITY	0.0439781	0.374227	GOBP_POSITIVE_REGULATION_OF_LIPASE_ACTIVITY	0.0392157	2
GOBP_POSITIVE_REGULATION_OF_PROTEIN_BINDING	0.0439781	0.374227	GOBP_POSITIVE_REGULATION_OF_PROTEIN_BINDING	0.0392157	2
GOBP_INSULIN_LIKE_GROWTH_FACTOR_RECEPTOR_SIGNALING_PATHWAY	0.0455766	0.384935	GOBP_INSULIN_LIKE_GROWTH_FACTOR_RECEPTOR_SIGNALING_PATHWAY	0.0377358	2
GOBP_NEGATIVE_REGULATION_OF_FAT_CELL_DIFFERENTIATION	0.0455766	0.384935	GOBP_NEGATIVE_REGULATION_OF_FAT_CELL_DIFFERENTIATION	0.0322581	2
GOBP_REGULATION_OF_BONE_REMODELING	0.0455766	0.384935	GOBP_REGULATION_OF_BONE_REMODELING	0.0392157	2
GOBP_REGULATION_OF_GRANULOCYTE_CHEMOTAXIS	0.0455766	0.384935	GOBP_REGULATION_OF_GRANULOCYTE_CHEMOTAXIS	0.0384615	2
KEGG_ENDOMETRIAL_CANCER	0.0471963	0.394931	KEGG_ENDOMETRIAL_CANCER	0.0384615	2
REACTOME_AMYLOID_FIBER_FORMATION	0.0471963	0.394931	REACTOME_AMYLOID_FIBER_FORMATION	0.0181818	2
REACTOME_SIGNALING_BY_FGFR1	0.0471963	0.394931	REACTOME_SIGNALING_BY_FGFR1	0.0384615	2
GOBP_NEUTRAL_LIPID_BIOSYNTHETIC_PROCESS	0.0471963	0.394931	GOBP_NEUTRAL_LIPID_BIOSYNTHETIC_PROCESS	0.0363636	2
GOBP_POSITIVE_REGULATION_OF_RECEPTOR_MEDIATED_ENDOCYTOSIS	0.0471963	0.394931	GOBP_POSITIVE_REGULATION_OF_RECEPTOR_MEDIATED_ENDOCYTOSIS	0.037037	2
GOBP_DETECTION_OF_MECHANICAL_STIMULUS	0.0488368	0.406405	GOBP_DETECTION_OF_MECHANICAL_STIMULUS	0.037037	2
GOBP_PROTEIN_LIPID_COMPLEX_ORGANIZATION	0.0488368	0.406405	GOBP_PROTEIN_LIPID_COMPLEX_ORGANIZATION	0.037037	2
GOBP_REGULATION_OF_PLATELET_ACTIVATION	0.0488368	0.406405	GOBP_REGULATION_OF_PLATELET_ACTIVATION	0.0377358	2
