# Supplementary material for: A high-resolution view of the immune and stromal cell response to Haemophilus ducreyi infection in human volunteers
Source: mBio. 2025 Jan 30;16(3):e03885-24. doi: 10.1128/mbio.03885-24 (PMC11898715; doi:10.1128/mbio.03885-24)
Supplement: Table S2 — Proportion of overlapping cell-cell interactions. [file mbio.03885-24-s0005.xlsx]

## Sheet: Supplemental Table 2
Table S2. Proportion of overlapping cell-cell interactions
Pairing	Pustule mean	Pustule SD	Wound mean	Wound SD	p-value
T and NK-like cells:ISG-expressing cells	0.153303	0.0845347	0	0	0.0360698
T and NK-like cells:Fibroblasts	0.000272628	0.000545256	0.0126431	0.0195433	0.294931
T and NK-like cells:Macrophages	0.51652	0.152367	0.000188537	0.000377074	0.00656479
T and NK-like cells:Keratinocytes	0.398993	0.0778454	0.0124402	0.0203628	0.00138218
T and NK-like cells:SMCs	0.0188218	0.03188	0.00610676	0.00853886	0.490623
T and NK-like cells:mDCs	0.320181	0.180853	0.0122898	0.0245796	0.0409934
T and NK-like cells:Endothelial cells	0.428073	0.112938	0.0132899	0.0208137	0.00437551
T and NK-like cells:Melanocytes	0.0430538	0.0386204	0.0121168	0.0197224	0.219648
T and NK-like cells:Mast cells	0.014398	0.0240822	0.0145836	0.0233622	0.991532
T and NK-like cells:pDCs	0.50381	0.0929222	0.00646831	0.0129366	0.00151242
T and NK-like cells:B cells	0.357215	0.0739569	0.000526316	0.00105263	0.00236208
T and NK-like cells:Unknown	0.359276	0.187079	0	0	0.0311307
ISG-expressing cells:Fibroblasts	0	0	0	0	NA
ISG-expressing cells:Macrophages	0.157756	0.0997715	0	0	0.0507789
ISG-expressing cells:Keratinocytes	0.194001	0.111116	0	0	0.0397134
ISG-expressing cells:SMCs	0.000527983	0.00105597	0	0	0.391002
ISG-expressing cells:mDCs	0.151525	0.133912	0	0	0.10862
ISG-expressing cells:Endothelial cells	0.14194	0.128219	0	0	0.113674
ISG-expressing cells:Melanocytes	0.00946935	0.0132118	0	0	0.247176
ISG-expressing cells:Mast cells	0	0	0	0	NA
ISG-expressing cells:pDCs	0.197698	0.143215	0	0	0.0701024
ISG-expressing cells:B cells	0.113272	0.130319	0	0	0.180531
ISG-expressing cells:Unknown	0.174876	0.122603	0	0	0.0649643
Fibroblasts:Macrophages	0.000272628	0.000545256	0.000942685	0.00188537	0.537233
Fibroblasts:Keratinocytes	0	0	0.237521	0.110412	0.0231052
Fibroblasts:SMCs	0	0	0.222942	0.099622	0.0207899
Fibroblasts:mDCs	0	0	0.0784907	0.0510645	0.0543836
Fibroblasts:Endothelial cells	0	0	0.302022	0.0923513	0.0072645
Fibroblasts:Melanocytes	0	0	0.17206	0.0950873	0.0362733
Fibroblasts:Mast cells	0	0	0.347751	0.0734819	0.00249997
Fibroblasts:pDCs	0.000272628	0.000545256	0.0119609	0.0180358	0.285665
Fibroblasts:B cells	0	0	0.0506072	0.0419109	0.0945928
Fibroblasts:Unknown	0.000272628	0.000545256	0.0077574	0.00908132	0.197784
Macrophages:Keratinocytes	0.412342	0.08469	0.000377074	0.000754148	0.00230558
Macrophages:SMCs	0.0279465	0.0324006	0	0	0.18298
Macrophages:mDCs	0.322437	0.187028	0	0	0.040996
Macrophages:Endothelial cells	0.464275	0.108553	0.000377074	0.000754148	0.00336438
Macrophages:Melanocytes	0.0498314	0.0465398	0.000377074	0.000754148	0.123551
Macrophages:Mast cells	0.0269316	0.0490176	0.000377074	0.000754148	0.357923
Macrophages:pDCs	0.513462	0.117316	0	0	0.00313971
Macrophages:B cells	0.363434	0.0920455	0	0	0.00423244
Macrophages:Unknown	0.361251	0.204952	0	0	0.0387717
Keratinocytes:SMCs	0.00211193	0.00422386	0.118309	0.093598	0.0888964
Keratinocytes:mDCs	0.307699	0.169414	0.111949	0.105912	0.106966
Keratinocytes:Endothelial cells	0.32641	0.134475	0.215415	0.0966913	0.233335
Keratinocytes:Melanocytes	0.0544512	0.0534207	0.220134	0.0543712	0.00484026
Keratinocytes:Mast cells	0.000895255	0.00179051	0.190794	0.108013	0.0390025
Keratinocytes:pDCs	0.422274	0.0611832	0.0119609	0.0180358	0.000440053
Keratinocytes:B cells	0.255029	0.0932104	0.0355113	0.0306154	0.0136538
Keratinocytes:Unknown	0.321409	0.146459	0	0	0.0219085
SMCs:mDCs	0.000527983	0.00105597	0.0538545	0.0641721	0.195097
SMCs:Endothelial cells	0.0114471	0.019277	0.180592	0.0903167	0.0303824
SMCs:Melanocytes	0	0	0.0996512	0.0861315	0.103657
SMCs:Mast cells	0.00532373	0.00853844	0.15997	0.0625195	0.0149114
SMCs:pDCs	0.00316595	0.00300849	0.00905563	0.0181113	0.564584
SMCs:B cells	0.00207785	0.00230441	0.0256103	0.0409318	0.333731
SMCs:Unknown	0.000470979	0.000640321	0.00131579	0.00263158	0.572605
mDCs:Endothelial cells	0.264716	0.182437	0.0781728	0.0807803	0.132546
mDCs:Melanocytes	0.0404024	0.0543724	0.0881338	0.0945279	0.423076
mDCs:Mast cells	0	0	0.0632996	0.0421394	0.0574719
mDCs:pDCs	0.340871	0.180621	0.00935148	0.0162864	0.0344049
mDCs:B cells	0.214642	0.130558	0.0114083	0.00960936	0.0523332
mDCs:Unknown	0.246463	0.154709	0	0	0.0498584
Endothelial cells:Melanocytes	0.0353006	0.040235	0.177264	0.0843697	0.0350647
Endothelial cells:Mast cells	0.0258125	0.0467855	0.244302	0.0784246	0.00522897
Endothelial cells:pDCs	0.462521	0.09234	0.0112068	0.0185482	0.00173713
Endothelial cells:B cells	0.347206	0.0751846	0.0391681	0.0343472	0.00142514
Endothelial cells:Unknown	0.326819	0.204471	0	0	0.0494558
Melanocytes:Mast cells	0	0	0.153696	0.109563	0.0675376
Melanocytes:pDCs	0.0278797	0.0303609	0.010869	0.0186718	0.383786
Melanocytes:B cells	0.0047605	0.00406801	0.0237248	0.0181947	0.126455
Melanocytes:Unknown	0.0059744	0.00569783	0	0	0.126918
Mast cells:pDCs	0.0150629	0.0270546	0.0117724	0.0181535	0.847525
Mast cells:B cells	0.0147782	0.027778	0.0493939	0.0456582	0.252268
Mast cells:Unknown	0.00498475	0.00866677	0.0015083	0.00301659	0.49384
pDCs:B cells	0.354982	0.0431525	0.000789474	0.00157895	0.000485461
pDCs:Unknown	0.378681	0.158942	0	0	0.0175537
B cells:Unknown	0.271397	0.160199	0.000263158	0.000526316	0.0429332
